# Supplementary material for: Pro-fibrogenic and adipogenic aspects of chronic muscle degeneration are contributed by distinct stromal cell subpopulations
Source: PLoS One. 2023 Jul 18;18(7):e0288800. doi: 10.1371/journal.pone.0288800 (PMC10353787; doi:10.1371/journal.pone.0288800)
Supplement: S1 Table — This revealed 355 genes that exhibited significant alteration of expression where 219 were upregulated and 136 were downregulated. Genes were filtered with a significance cut-off of p<0.05 and a fold change cut-off of ±3. (XLSX) [file pone.0288800.s005.xlsx]

## Sheet: p<0.05 (FC>3)
Supplementary Table S1. A paired t-test was performed to compare the gene expression profiles of stromal cells in control and acute injury conditions. This revealed 355 genes that exhibited significant alteration of expression where 219 were upregulated and 136 were downregulated. Genes were filtered with a significance cut-off of p<0.05 and a fold change cut-off of ±3.
	Parametric p-value	FDR	Geom mean of intensities in Injury	Geom mean of intensities in Control	Fold-change	Symbol	Name	EntrezID	Accession	UGCluster	Ensembl
1	0.0004778	0.319	16369.8	610.47	26.82	Col3a1	collagen, type III, alpha 1	12825	NM_009930	Mm.249555	ENSMUSG00000026043
2	0.0093671	0.489	407.26	16.82	24.21	Sfrp2	secreted frizzled-related protein 2	20319	NM_009144	Mm.19155	ENSMUSG00000027996
3	0.001808	0.359	3329.93	140.33	23.73	Postn	periostin, osteoblast specific factor	50706	NM_001198765	Mm.236067	ENSMUSG00000027750
4	0.0010572	0.342	2640.6	114.05	23.15	Col5a1	collagen, type V, alpha 1	12831	NM_015734	Mm.7281	ENSMUSG00000026837
5	0.0229245	0.525	397.91	18.31	21.73	Ereg	epiregulin	13874	NM_007950	Mm.4791	ENSMUSG00000029377
6	0.0277601	0.535	3391.66	174.98	19.38	Il1rl1	interleukin 1 receptor-like 1	17082	NM_001025602	Mm.289824	ENSMUSG00000026069
7	0.0010204	0.342	396.15	21.94	18.06	Hist1h2ao	histone cluster 1, H2ao	665433	NM_001177544	Mm.250564	ENSMUSG00000094248
8	0.0056421	0.439	570.27	32.13	17.75	Tnc	tenascin C	21923	NM_011607	Mm.980	ENSMUSG00000028364
9	0.0047009	0.413	1196.42	70.8	16.9	Col5a3	collagen, type V, alpha 3	53867	NM_001317388	Mm.334994	ENSMUSG00000004098
10	0.0006138	0.319	3182.13	196.42	16.2	Col5a2	collagen, type V, alpha 2	12832	NM_007737	Mm.10299	ENSMUSG00000026042
11	0.0144805	0.489	3697.82	232.31	15.92	Inhba	inhibin beta-A	16323	NM_008380	Mm.8042	ENSMUSG00000041324
12	0.0017788	0.359	842.08	55.13	15.27	Loxl1	lysyl oxidase-like 1	16949	NM_010729	Mm.250492	ENSMUSG00000032334
13	0.0006723	0.319	359.69	24.8	14.5	Wisp1	WNT1 inducible signaling pathway protein 1	22402	NM_018865	Mm.10222	ENSMUSG00000005124
14	0.0155137	0.489	1135.88	78.72	14.43	Timp1	tissue inhibitor of metalloproteinase 1	21857	NM_001044384	Mm.8245	ENSMUSG00000001131
15	0.0005361	0.319	24280.1	1710.89	14.19	Col1a2	collagen, type I, alpha 2	12843	NM_007743	Mm.277792	ENSMUSG00000029661
16	0.008497	0.489	656.17	47.39	13.85	Ugt1a7c	UDP glucuronosyltransferase 1 family, polypeptide A7C	394432	NM_201642	Mm.300095	ENSMUSG00000090124
17	0.0318507	0.541	224.71	17.02	13.21	Aspn	asporin	66695	NM_001172481	Mm.383216	ENSMUSG00000021388
18	0.0272376	0.535	873.98	67.32	12.98	Col6a1	collagen, type VI, alpha 1	12833	NM_009933	Mm.2509	ENSMUSG00000001119
19	0.0053398	0.432	1227.33	94.9	12.93	Bgn	biglycan	12111	NM_007542	Mm.2608	ENSMUSG00000031375
20	0.0017878	0.359	595.85	46.84	12.72	Eln	elastin	13717	NM_007925	Mm.275320	ENSMUSG00000029675
21	0.002476	0.359	1156.12	92.54	12.49	Thbs2	thrombospondin 2	21826	NM_011581	Mm.26688	ENSMUSG00000023885
22	0.0241139	0.534	517.52	42.84	12.08	Angptl2	angiopoietin-like 2	26360	NM_011923	Mm.208919	ENSMUSG00000004105
23	0.0115799	0.489	1847.39	155.48	11.88	Gpnmb	glycoprotein (transmembrane) nmb	93695	NM_053110	Mm.302602	ENSMUSG00000029816
24	0.0102486	0.489	864	73.28	11.79	Lox	lysyl oxidase	16948	NM_001286181	Mm.172	ENSMUSG00000024529
25	0.0402436	0.555	126.3	11.09	11.39	Lrrc15	leucine rich repeat containing 15	74488	NM_028973	Mm.290677	ENSMUSG00000052316
26	0.0022058	0.359	237.87	20.88	11.39	Adam12	a disintegrin and metallopeptidase domain 12 (meltrin alpha)	11489	NM_007400	Mm.439714	ENSMUSG00000054555
27	0.0180746	0.5	918.63	81.06	11.33	Fbln2	fibulin 2	14115	NM_001081437	Mm.249146	ENSMUSG00000064080
28	0.0015741	0.359	425.1	38.16	11.14	Bmp1	bone morphogenetic protein 1	12153	NM_001360021	Mm.27757	ENSMUSG00000022098
29	0.0020747	0.359	11713.6	1084.83	10.8	Col1a1	collagen, type I, alpha 1	12842	NM_007742	Mm.277735	ENSMUSG00000001506
30	0.0025516	0.359	164.69	15.36	10.72	Top2a	topoisomerase (DNA) II alpha	21973	NM_011623	Mm.4237	ENSMUSG00000020914
31	0.0191628	0.5	303.18	28.47	10.65	Cdk1	cyclin-dependent kinase 1	12534	NM_007659	Mm.281367	ENSMUSG00000019942
32	0.0499069	0.574	62.35	5.9	10.56	Arhgap11a	Rho GTPase activating protein 11A	228482	NM_181416	Mm.45753	ENSMUSG00000041219
33	0.0160771	0.489	192.99	18.44	10.47	Vash2	vasohibin 2	226841	NM_144879	Mm.22856	ENSMUSG00000037568
34	0.0020665	0.359	561.51	54.28	10.34	Col8a1	collagen, type VIII, alpha 1	12837	NM_007739	Mm.130388	ENSMUSG00000068196
35	0.0065792	0.457	339.49	33.11	10.25	Fbn1	fibrillin 1	14118	NM_007993	Mm.271644	ENSMUSG00000027204
36	0.0176471	0.496	162.86	16.31	9.98	Pclaf	PCNA clamp associated factor	68026	NM_026515	Mm.351273	ENSMUSG00000040204
37	0.0184232	0.5	79.55	8	9.94	Cthrc1	collagen triple helix repeat containing 1	68588	NM_026778	Mm.41556	ENSMUSG00000054196
38	0.0015876	0.359	937.43	97.57	9.61	Sdc1	syndecan 1	20969	NM_011519	Mm.2580	ENSMUSG00000020592
39	0.0477725	0.573	747.4	78.86	9.48	Fst	follistatin	14313	NM_001301373	Mm.4913	ENSMUSG00000021765
40	0.0263806	0.535	714.92	75.91	9.42	Slc39a14	solute carrier family 39 (zinc transporter), member 14	213053	NM_001135151	Mm.270647	ENSMUSG00000022094
41	0.0130095	0.489	237.74	25.53	9.31	Ccl9	chemokine (C-C motif) ligand 9	20308	NM_011338	Mm.416125	ENSMUSG00000019122
42	0.0263071	0.535	133.97	14.96	8.96	Rbp1	retinol binding protein 1, cellular	19659	NM_011254	Mm.279741	ENSMUSG00000046402
43	0.0112732	0.489	411.55	46.38	8.87	Il1r1	interleukin 1 receptor, type I	16177	NM_001123382	Mm.896	ENSMUSG00000026072
44	0.0486754	0.573	57.94	6.76	8.57	Melk	maternal embryonic leucine zipper kinase	17279	NM_010790	Mm.268668	ENSMUSG00000035683
45	0.0207149	0.515	621.36	74.04	8.39	Myof	myoferlin	226101	NM_001099634	Mm.34674	ENSMUSG00000048612
46	0.0009487	0.342	959.28	116.22	8.25	Emb	embigin	13723	NM_010330	Mm.274926	ENSMUSG00000021728
47	0.0169199	0.489	377.42	46.09	8.19	Frrs1	ferric-chelate reductase 1	20321	NM_001113478	Mm.66293	ENSMUSG00000033386
48	0.0190433	0.5	184.33	22.7	8.12	Glipr2	GLI pathogenesis-related 2	384009	NM_027450	Mm.22213	ENSMUSG00000028480
49	0.0017164	0.359	129.1	16.21	7.96	Cilp	cartilage intermediate layer protein, nucleotide pyrophosphohydrolase	214425	NM_173385	Mm.138455	ENSMUSG00000042254
50	0.0441379	0.561	156.68	19.88	7.88	Apbb1ip	amyloid beta (A4) precursor protein-binding, family B, member 1 interacting protein	54519	NM_019456	Mm.14255	ENSMUSG00000026786
51	0.0382061	0.555	83.53	10.77	7.76	Tac1	tachykinin 1	21333	NM_001311060	Mm.1440	ENSMUSG00000061762
52	0.0203945	0.51	82.14	10.59	7.76	C1qtnf3	C1q and tumor necrosis factor related protein 3	81799	NM_001204134	Mm.280158	ENSMUSG00000058914
53	0.0164955	0.489	125.18	16.22	7.72	Trip13	thyroid hormone receptor interactor 13	69716	NM_027182	Mm.275095	ENSMUSG00000021569
54	0.0007431	0.319	324.41	42.98	7.55	Csgalnact1	chondroitin sulfate N-acetylgalactosaminyltransferase 1	234356	NM_001252623	Mm.334569	ENSMUSG00000036356
55	0.0132996	0.489	121.14	16.1	7.52	Fndc1	fibronectin type III domain containing 1	68655	NM_001081416	Mm.379161	ENSMUSG00000071984
56	0.003458	0.392	647.32	86.83	7.45	Anxa1	annexin A1	16952	NM_010730	Mm.248360	ENSMUSG00000024659
57	0.0168464	0.489	429.37	58.29	7.37	Tmem176a	transmembrane protein 176A	66058	NM_001098271	Mm.27061	ENSMUSG00000023367
58	0.0115356	0.489	211.75	28.92	7.32	Tpx2	TPX2, microtubule-associated	72119	NM_001141975	Mm.407737	ENSMUSG00000027469
59	0.0029338	0.382	335.48	45.89	7.31	Ccdc80	coiled-coil domain containing 80	67896	NM_026439	Mm.181074	ENSMUSG00000022665
60	0.037503	0.554	450.68	62.07	7.26	Fam46a	family with sequence similarity 46, member A	212943	NM_001160378	Mm.74610	ENSMUSG00000032265
61	0.0125663	0.489	388.72	53.59	7.25	Rnase4	ribonuclease, RNase A family 4	58809	NM_021472	Mm.202665	ENSMUSG00000021876
62	0.0157801	0.489	109.56	15.24	7.19	Grem1	gremlin 1, DAN family BMP antagonist	23892	NM_011824	Mm.166318	ENSMUSG00000074934
63	0.0499253	0.574	156.59	22.07	7.1	Gpr176	G protein-coupled receptor 176	381413	NM_201367	Mm.70979	ENSMUSG00000040133
64	0.0051407	0.432	366.09	52.32	7	Ndc1	NDC1 transmembrane nucleoporin	72787	NM_028355	Mm.28478	ENSMUSG00000028614
65	0.0045896	0.412	605.42	86.59	6.99	Sod3	superoxide dismutase 3, extracellular	20657	NM_011435	Mm.2407	ENSMUSG00000072941
66	0.0230218	0.525	207.64	29.95	6.93	Enpp1	ectonucleotide pyrophosphatase/phosphodiesterase 1	18605	NM_001308327	Mm.27254	ENSMUSG00000037370
67	0.0157682	0.489	174.97	25.56	6.85	Svep1	sushi, von Willebrand factor type A, EGF and pentraxin domain containing 1	64817	NM_022814	Mm.261024	ENSMUSG00000028369
68	0.0056289	0.439	158.63	23.2	6.84	Mxra8	matrix-remodelling associated 8	74761	NM_024263	Mm.159028	ENSMUSG00000029070
69	0.0063223	0.449	295.04	43.42	6.8	Col6a2	collagen, type VI, alpha 2	12834	NM_001347207	Mm.1949	ENSMUSG00000020241
70	0.0444573	0.561	1106.19	164	6.75	Fn1	fibronectin 1	14268	NM_001276408	Mm.193099	ENSMUSG00000026193
71	0.0260397	0.535	97.92	14.57	6.72	Ccbe1	collagen and calcium binding EGF domains 1	320924	NM_178793	Mm.442049	ENSMUSG00000046318
72	0.0133011	0.489	464.47	69.11	6.72	Itm2a	integral membrane protein 2A	16431	NM_008409	Mm.193	ENSMUSG00000031239
73	0.0131426	0.489	128.79	19.32	6.67	Rrm2	ribonucleotide reductase M2	20135	NM_009104	Mm.99	ENSMUSG00000020649
74	0.0038314	0.396	304.91	45.8	6.66	Lbh	limb-bud and heart	77889	NM_029999	Mm.154109	ENSMUSG00000024063
75	0.019414	0.5	372.57	58.36	6.38	Nsg1	neuron specific gene family member 1	18196	NM_001359090	Mm.7414	ENSMUSG00000029126
76	0.0061762	0.449	562.03	88.55	6.35	Ubxn11	UBX domain protein 11	67586	NM_026257	Mm.282029	ENSMUSG00000012126
77	0.001558	0.359	224.34	35.41	6.34	Gusb	glucuronidase, beta	110006	NM_001357025	Mm.3317	ENSMUSG00000025534
78	0.0146635	0.489	502.13	80.65	6.23	Dclk1	doublecortin-like kinase 1	13175	NM_001111051	Mm.393242	ENSMUSG00000027797
79	0.0043074	0.41	166.46	26.87	6.2	Col14a1	collagen, type XIV, alpha 1	12818	NM_181277	Mm.297859	ENSMUSG00000022371
80	0.0414731	0.555	857.48	138.65	6.18	Mmp14	matrix metallopeptidase 14 (membrane-inserted)	17387	NM_008608	Mm.280175	ENSMUSG00000000957
81	0.0030492	0.382	281.19	45.51	6.18	Srpx2	sushi-repeat-containing protein, X-linked 2	68792	NM_001083895	Mm.263553	ENSMUSG00000031253
82	0.0264794	0.535	746.73	121.61	6.14	Hmga2	high mobility group AT-hook 2	15364	NM_001347170	Mm.157190	ENSMUSG00000056758
83	0.0059786	0.44	252.97	41.74	6.06	Igf1	insulin-like growth factor 1	16000	NM_001111274	Mm.268521	ENSMUSG00000020053
84	0.003921	0.396	56.51	9.34	6.05	Ltbp2	latent transforming growth factor beta binding protein 2	16997	NM_013589	Mm.3900	ENSMUSG00000002020
85	0.0184311	0.5	301.22	50.09	6.01	Mcm4	minichromosome maintenance complex component 4	17217	NM_008565	Mm.1500	ENSMUSG00000022673
86	0.0130444	0.489	4277.07	712.87	6	Lgals1	lectin, galactose binding, soluble 1	16852	NM_008495	Mm.43831	ENSMUSG00000068220
87	0.0076808	0.489	175.64	29.41	5.97	Pak1	p21 protein (Cdc42/Rac)-activated kinase 1	18479	NM_001357362	Mm.260227	ENSMUSG00000030774
88	0.0114451	0.489	98.55	16.79	5.87	Pdgfrl	platelet-derived growth factor receptor-like	68797	NM_026840	Mm.284246	ENSMUSG00000031595
89	0.0133331	0.489	132.27	22.61	5.85	Smim3	small integral membrane protein 3	106878	NM_134133	Mm.273197	ENSMUSG00000038059
90	0.0194079	0.5	219.97	38.02	5.79	Il13ra1	interleukin 13 receptor, alpha 1	16164	NM_133990	Mm.24208	ENSMUSG00000017057
91	0.0156342	0.489	175.46	30.47	5.76	Man2b1	mannosidase 2, alpha B1	17159	NM_010764	Mm.4219	ENSMUSG00000005142
92	0.0001728	0.319	498.78	87.58	5.7	Adamts2	a disintegrin-like and metallopeptidase (reprolysin type) with thrombospondin type 1 motif, 2	216725	NM_001277305	Mm.110597	ENSMUSG00000036545
93	0.0042189	0.41	60.51	10.71	5.65	Rcn3	reticulocalbin 3, EF-hand calcium binding domain	52377	NM_001355045	Mm.29997	ENSMUSG00000019539
94	0.039128	0.555	605.13	107.64	5.62	Adamts5	a disintegrin-like and metallopeptidase (reprolysin type) with thrombospondin type 1 motif, 5 (aggrecanase-2)	23794	NM_011782	Mm.112933	ENSMUSG00000022894
95	0.0090522	0.489	98.19	17.54	5.6	Lum	lumican	17022	NM_008524	Mm.18888	ENSMUSG00000036446
96	0.0166406	0.489	215.84	38.87	5.55	Gp1bb	glycoprotein Ib, beta polypeptide	14724	NM_001001999	Mm.475622	ENSMUSG00000050761
97	0.0457499	0.567	244.5	44.33	5.52	Epdr1	ependymin related protein 1 (zebrafish)	105298	NM_134065	Mm.275054	ENSMUSG00000002808
98	0.0355882	0.55	122.03	22.39	5.45	Has2	hyaluronan synthase 2	15117	NM_008216	Mm.5148	ENSMUSG00000022367
99	0.0486248	0.573	77.32	14.31	5.4	Lilr4b	leukocyte immunoglobulin-like receptor, subfamily B, member 4B	14727	NM_001291892	Mm.439661	ENSMUSG00000112023
100	0.0362653	0.55	84.92	15.73	5.4	Cenpe	centromere protein E	229841	NM_173762	Mm.161470	ENSMUSG00000045328
101	0.0348085	0.55	83.51	15.53	5.38	Knstrn	kinetochore-localized astrin/SPAG5 binding	51944	NM_026412	Mm.252695	ENSMUSG00000027331
102	0.0456223	0.566	92.88	17.46	5.32	Tm7sf3	transmembrane 7 superfamily member 3	67623	NM_026281	Mm.278037	ENSMUSG00000040234
103	0.0258164	0.535	388.93	73.13	5.32	Pcolce2	procollagen C-endopeptidase enhancer 2	76477	NM_029620	Mm.46016	ENSMUSG00000015354
104	0.0259118	0.535	111.66	21.02	5.31	Bpgm	2,3-bisphosphoglycerate mutase	12183	NM_007563	Mm.282863	ENSMUSG00000038871
105	0.0184778	0.5	164.75	31.06	5.31	S100a4	S100 calcium binding protein A4	20198	NM_011311	Mm.3925	ENSMUSG00000001020
106	0.031594	0.541	637.33	121.14	5.26	Lhfpl2	lipoma HMGIC fusion partner-like 2	218454	NM_172589	Mm.316553	ENSMUSG00000045312
107	0.0087056	0.489	524.72	100.56	5.22	Fkbp9	FK506 binding protein 9	27055	NM_012056	Mm.20943	ENSMUSG00000029781
108	0.0146986	0.489	280.28	53.93	5.2	Ppic	peptidylprolyl isomerase C	19038	NM_008908	Mm.4587	ENSMUSG00000024538
109	0.0279532	0.535	249.41	48.18	5.18	Eno1	enolase 1, alpha non-neuron	13806	NM_023119	Mm.70666	ENSMUSG00000063524
110	0.0300176	0.538	440.55	85.33	5.16	Mcm5	minichromosome maintenance complex component 5	17218	NM_001302540	Mm.5048	ENSMUSG00000005410
111	0.0279461	0.535	58.73	11.39	5.16	C1qtnf6	C1q and tumor necrosis factor related protein 6	72709	NM_001204152	Mm.34776	ENSMUSG00000022440
112	0.0161491	0.489	147.14	28.84	5.1	Tln2	talin 2	70549	NM_001081242	Mm.33645	ENSMUSG00000052698
113	0.0150568	0.489	248.96	48.81	5.1	Dbn1	drebrin 1	56320	NM_001177371	Mm.19016	ENSMUSG00000034675
114	0.0051071	0.432	1999.12	392.28	5.1	Igfbp4	insulin-like growth factor binding protein 4	16010	NM_010517	Mm.233799	ENSMUSG00000017493
115	0.0352704	0.55	112.15	22.16	5.06	Tspan6	tetraspanin 6	56496	NM_019656	Mm.46701	ENSMUSG00000067377
116	0.0151594	0.489	466.28	92.76	5.03	Lpgat1	lysophosphatidylglycerol acyltransferase 1	226856	NM_001134829	Mm.277958	ENSMUSG00000026623
117	0.025377	0.535	140.54	27.97	5.02	Htra1	HtrA serine peptidase 1	56213	NM_019564	Mm.30156	ENSMUSG00000006205
118	0.0496959	0.574	172.56	34.87	4.95	Lyz2	lysozyme 2	17105	NM_017372	Mm.45436	ENSMUSG00000069516
119	0.0422519	0.555	644.1	131	4.92	Loxl3	lysyl oxidase-like 3	16950	NM_013586	Mm.380433	ENSMUSG00000000693
120	0.0401733	0.555	211.58	43.48	4.87	Eif3m	eukaryotic translation initiation factor 3, subunit M	98221	NM_145380	Mm.379278	ENSMUSG00000027170
121	0.0195772	0.502	60.67	12.7	4.78	Thbs3	thrombospondin 3	21827	NM_013691	Mm.2114	ENSMUSG00000028047
122	0.0321345	0.541	57.47	12.05	4.77	Npr3	natriuretic peptide receptor 3	18162	NM_001039181	Mm.25259	ENSMUSG00000022206
123	0.0293113	0.535	359.4	75.83	4.74	E2f1	E2F transcription factor 1	13555	NM_001291105	Mm.18036	ENSMUSG00000027490
124	0.0151742	0.489	647.33	136.64	4.74	Bcat1	branched chain aminotransferase 1, cytosolic	12035	NM_001024468	Mm.4606	ENSMUSG00000030268
125	0.0038391	0.396	254.9	53.76	4.74	Olfml3	olfactomedin-like 3	99543	NM_133859	Mm.211535	ENSMUSG00000027848
126	0.0449008	0.563	249.65	53.05	4.71	Bin1	bridging integrator 1	30948	NM_001083334	Mm.4383	ENSMUSG00000024381
127	0.0025512	0.359	269.87	57.62	4.68	Sfrp1	secreted frizzled-related protein 1	20377	NM_013834	Mm.281691	ENSMUSG00000031548
128	0.0225205	0.525	1383.84	296.25	4.67	Myadm	myeloid-associated differentiation marker	50918	NM_001093764	Mm.29874	ENSMUSG00000068566
129	0.0192581	0.5	102.24	21.94	4.66	Pld3	phospholipase D family, member 3	18807	NM_001317355	Mm.6483	ENSMUSG00000003363
130	0.0033403	0.388	43.77	9.46	4.63	Cenpm	centromere protein M	66570	NM_001080158	Mm.23596	ENSMUSG00000068101
131	9.66e-05	0.319	61.02	13.37	4.57	Tspan11	tetraspanin 11	68498	NM_026743	Mm.174368	ENSMUSG00000030351
132	0.0416432	0.555	210.69	46.21	4.56	Hells	helicase, lymphoid specific	15201	NM_008234	Mm.57223	ENSMUSG00000025001
133	0.024062	0.534	64.55	14.15	4.56	Cdca3	cell division cycle associated 3	14793	NM_013538	Mm.285723	ENSMUSG00000023505
134	0.024282	0.534	120.9	26.54	4.55	Entpd7	ectonucleoside triphosphate diphosphohydrolase 7	93685	NM_053103	Mm.248237	ENSMUSG00000025192
135	0.0035804	0.393	111.52	24.58	4.54	Slit2	slit guidance ligand 2	20563	NM_001291227	Mm.289739	ENSMUSG00000031558
136	0.0268234	0.535	2086.81	461.86	4.52	Prg4	proteoglycan 4 (megakaryocyte stimulating factor, articular superficial zone protein)	96875	NM_001110146	Mm.174256	ENSMUSG00000006014
137	0.009372	0.489	376.66	83.95	4.49	Zbtb38	zinc finger and BTB domain containing 38	245007	NM_001359959	Mm.485954	ENSMUSG00000040433
138	0.0082455	0.489	133.19	29.77	4.47	Man1c1	mannosidase, alpha, class 1C, member 1	230815	NM_207237	Mm.18905	ENSMUSG00000037306
139	0.0473568	0.573	319.76	71.67	4.46	Sdc2	syndecan 2	15529	NM_008304	Mm.234266	ENSMUSG00000022261
140	0.011946	0.489	263.9	59.27	4.45	Tmem198b	transmembrane protein 198b	73827	NM_001358266	Mm.24630	ENSMUSG00000047090
141	0.0264567	0.535	208.62	47.05	4.43	Sh3bgrl3	SH3 domain binding glutamic acid-rich protein-like 3	73723	NM_080559	Mm.22240	ENSMUSG00000028843
142	0.0316109	0.541	99.69	22.6	4.41	Lmnb1	lamin B1	16906	NM_010721	Mm.4105	ENSMUSG00000024590
143	0.0174204	0.492	202.03	45.86	4.41	Sulf1	sulfatase 1	240725	NM_001198565	Mm.45563	ENSMUSG00000016918
144	0.0037949	0.396	257.58	58.44	4.41	Rai14	retinoic acid induced 14	75646	NM_001166408	Mm.212395	ENSMUSG00000022246
145	0.0264081	0.535	1214.31	275.86	4.4	Basp1	brain abundant, membrane attached signal protein 1	70350	NM_027395	Mm.29586	ENSMUSG00000045763
146	0.0434644	0.559	128.64	29.4	4.38	Pcsk5	proprotein convertase subtilisin/kexin type 5	18552	NM_001163144	Mm.3401	ENSMUSG00000024713
147	0.0397059	0.555	695.6	160.4	4.34	Prrx1	paired related homeobox 1	18933	NM_001025570	Mm.288642	ENSMUSG00000026586
148	0.0367099	0.55	98.35	22.82	4.31	Wnt5a	wingless-type MMTV integration site family, member 5A	22418	NM_001256224	Mm.287544	ENSMUSG00000021994
149	0.0156976	0.489	619.31	143.61	4.31	Serpinh1	serine (or cysteine) peptidase inhibitor, clade H, member 1	12406	NM_001111043	Mm.22708	ENSMUSG00000070436
150	0.0154552	0.489	118.12	27.4	4.31	Bex3	brain expressed X-linked 3	12070	NM_001110233	Mm.90787	ENSMUSG00000046432
151	0.0326598	0.543	1220.36	285.67	4.27	Rcn1	reticulocalbin 1	19672	NM_009037	Mm.4876	ENSMUSG00000005973
152	0.0022351	0.359	188.82	44.19	4.27	Plat	plasminogen activator, tissue	18791	NM_008872	Mm.154660	ENSMUSG00000031538
153	0.0395162	0.555	51.17	12.12	4.22	1700012D01Rik	RIKEN cDNA 1700012D01 gene	72243	NR_045171	Mm.482902	ENSMUSG00000040195
154	0.0105953	0.489	145.35	34.49	4.21	B4galt2	UDP-Gal:betaGlcNAc beta 1,4- galactosyltransferase, polypeptide 2	53418	NM_001253381	Mm.123843	ENSMUSG00000028541
155	0.0336459	0.549	39.98	9.57	4.18	Kif22	kinesin family member 22	110033	NM_145588	Mm.286488	ENSMUSG00000030677
156	0.0174135	0.492	96.15	23.01	4.18	Ndrg4	N-myc downstream regulated gene 4	234593	NM_001195006	Mm.29846	ENSMUSG00000036564
157	0.0408747	0.555	109.74	26.39	4.16	Dbf4	DBF4 zinc finger	27214	NM_001190717	Mm.292470	ENSMUSG00000002297
158	0.0159205	0.489	522.01	126.19	4.14	Mtap	methylthioadenosine phosphorylase	66902	NM_024433	Mm.28500	ENSMUSG00000062937
159	0.0362121	0.55	93.83	23.01	4.08	Kif14	kinesin family member 14	381293	NM_001081258	Mm.458468	ENSMUSG00000041498
160	0.007824	0.489	130.34	32.7	3.99	Glb1	galactosidase, beta 1	12091	NM_009752	Mm.290516	ENSMUSG00000045594
161	0.0370911	0.551	157.34	39.67	3.97	Dhfr	dihydrofolate reductase	13361	NM_010049	Mm.23695	ENSMUSG00000021707
162	0.0222042	0.525	67.06	16.93	3.96	Fam149a	family with sequence similarity 149, member A	212326	NM_153535	Mm.51259	ENSMUSG00000070044
163	0.0238262	0.533	93.01	23.59	3.94	Ggt5	gamma-glutamyltransferase 5	23887	NM_001359425	Mm.257927	ENSMUSG00000006344
164	0.0113126	0.489	232.56	59.19	3.93	Sh3kbp1	SH3-domain kinase binding protein 1	58194	NM_001135727	Mm.286495	ENSMUSG00000040990
165	0.0012236	0.359	100.19	25.66	3.9	Serpina3n	serine (or cysteine) peptidase inhibitor, clade A, member 3N	20716	NM_009252	Mm.482074	ENSMUSG00000021091
166	0.0486777	0.573	142.23	36.86	3.86	Dse	dermatan sulfate epimerase	212898	NM_172508	Mm.34557	ENSMUSG00000039497
167	0.0149939	0.489	213.3	55.36	3.85	Cspg4	chondroitin sulfate proteoglycan 4	121021	NM_139001	Mm.41329	ENSMUSG00000032911
168	0.0391372	0.555	32.45	8.5	3.82	Duoxa1	dual oxidase maturation factor 1	213696	NM_001305262	Mm.247121	ENSMUSG00000027224
169	0.0141971	0.489	152.1	39.8	3.82	Twist1	twist basic helix-loop-helix transcription factor 1	22160	NM_011658	Mm.3280	ENSMUSG00000035799
170	0.0150205	0.489	821.21	215.56	3.81	Prkacb	protein kinase, cAMP dependent, catalytic, beta	18749	NM_001164198	Mm.16766	ENSMUSG00000005034
171	0.0318151	0.541	1479.57	389.28	3.8	Denr	density-regulated protein	68184	NM_026603	Mm.28549	ENSMUSG00000023106
172	0.0007885	0.319	76.51	20.22	3.78	Casp6	caspase 6	12368	NM_009811	Mm.281379	ENSMUSG00000027997
173	0.0477662	0.573	231.24	61.31	3.77	P3h1	prolyl 3-hydroxylase 1	56401	NM_001042411	Mm.27961	ENSMUSG00000028641
174	0.0052827	0.432	85.1	22.57	3.77	Lhfp	lipoma HMGIC fusion partner	108927	NM_175386	Mm.118617	ENSMUSG00000048332
175	0.0335886	0.549	496.67	132.61	3.75	Prickle3	prickle planar cell polarity protein 3	54630	NM_001290624	Mm.232232	ENSMUSG00000031145
176	0.0434572	0.559	8019.88	2184.8	3.67	Fstl1	follistatin-like 1	14314	NM_008047	Mm.182434	ENSMUSG00000022816
177	0.0360706	0.55	89.43	24.43	3.66	Gpx3	glutathione peroxidase 3	14778	NM_001083929	Mm.200916	ENSMUSG00000018339
178	0.0323469	0.541	93.29	25.52	3.66	Paqr4	progestin and adipoQ receptor family member IV	76498	NM_023824	Mm.491253	ENSMUSG00000023909
179	0.0093803	0.489	2342.7	652.64	3.59	Mtpn	myotrophin	14489	NM_008098	Mm.182746	ENSMUSG00000029840
180	0.0225972	0.525	218.76	61.18	3.58	Llgl1	LLGL1 scribble cell polarity complex component	16897	NM_001159404	Mm.285453	ENSMUSG00000020536
181	0.0183303	0.5	193.42	54.65	3.54	Igfbp3	insulin-like growth factor binding protein 3	16009	NM_008343	Mm.29254	ENSMUSG00000020427
182	0.0353937	0.55	197.63	56.06	3.53	Aebp1	AE binding protein 1	11568	NM_001291857	Mm.3317	ENSMUSG00000020473
183	0.0233232	0.527	197.23	56.36	3.5	Ltbp3	latent transforming growth factor beta binding protein 3	16998	NM_008520	Mm.182396	ENSMUSG00000024940
184	0.0314906	0.541	382.77	109.57	3.49	Nav1	neuron navigator 1	215690	NM_173437	Mm.34977	ENSMUSG00000009418
185	0.0052385	0.432	744.71	213.65	3.49	Nucb1	nucleobindin 1	18220	NM_001163662	Mm.258923	ENSMUSG00000030824
186	0.0167833	0.489	366.87	105.37	3.48	Crip1	cysteine-rich protein 1 (intestinal)	12925	NM_007763	Mm.272368	ENSMUSG00000006360
187	0.0045649	0.412	107.05	30.79	3.48	Steap3	STEAP family member 3	68428	NM_001085409	Mm.181033	ENSMUSG00000026389
188	0.0447502	0.562	81.45	23.54	3.46	Foxm1	forkhead box M1	14235	NM_008021	Mm.42148	ENSMUSG00000001517
189	0.0078353	0.489	147.38	42.57	3.46	Dlk1	delta like non-canonical Notch ligand 1	13386	NM_001190703	Mm.157069	ENSMUSG00000040856
190	0.0398062	0.555	84.95	24.63	3.45	Clec11a	C-type lectin domain family 11, member a	20256	NM_009131	Mm.20428	ENSMUSG00000004473
191	0.0285752	0.535	404.2	117.25	3.45	Wls	wntless WNT ligand secretion mediator	68151	NM_001356349	Mm.6766	ENSMUSG00000028173
192	0.0169247	0.489	263.07	76.3	3.45	Ntn3	netrin 3	18209	NM_010947	Mm.259542	ENSMUSG00000036473
193	0.0478926	0.573	382.08	110.92	3.44	Elovl5	ELOVL family member 5, elongation of long chain fatty acids (yeast)	68801	NM_134255	Mm.430736	ENSMUSG00000032349
194	0.0451644	0.565	750.9	219.22	3.43	Cnih1	cornichon family AMPA receptor auxiliary protein 1	12793	NM_001355011	Mm.3261	ENSMUSG00000015759
195	0.0232614	0.527	22.3	6.49	3.43	Espl1	extra spindle pole bodies 1, separase	105988	NM_001014976	Mm.288324	ENSMUSG00000058290
196	0.0413901	0.555	61.86	18.13	3.41	Nrn1	neuritin 1	68404	NM_153529	Mm.232930	ENSMUSG00000039114
197	0.00044	0.319	439.23	128.79	3.41	Phlda1	pleckstrin homology like domain, family A, member 1	21664	NM_009344	Mm.3117	ENSMUSG00000020205
198	0.0291323	0.535	27.72	8.17	3.39	Plp2	proteolipid protein 2	18824	NM_019755	Mm.18565	ENSMUSG00000031146
199	0.0409198	0.555	71.26	21.08	3.38	Pappa	pregnancy-associated plasma protein A	18491	NM_021362	Mm.317854	ENSMUSG00000028370
200	0.0038818	0.396	660	195.15	3.38	Plod3	procollagen-lysine, 2-oxoglutarate 5-dioxygenase 3	26433	NM_011962	Mm.251003	ENSMUSG00000004846
201	0.0228698	0.525	119.17	35.32	3.37	Abracl	ABRA C-terminal like	73112	NM_001359559	Mm.276041	ENSMUSG00000078453
202	0.018954	0.5	130.36	38.81	3.36	Rap1gap2	RAP1 GTPase activating protein 2	380711	NM_001015046	Mm.425690	ENSMUSG00000038807
203	0.0353637	0.55	386.72	115.55	3.35	Nxn	nucleoredoxin	18230	NM_008750	Mm.27915	ENSMUSG00000020844
204	0.0466789	0.573	2023.78	609.29	3.32	Vim	vimentin	22352	NM_011701	Mm.268000	ENSMUSG00000026728
205	0.0460896	0.568	37.2	11.19	3.32	Aldh1l2	aldehyde dehydrogenase 1 family, member L2	216188	NM_153543	Mm.263138	ENSMUSG00000020256
206	0.0152198	0.489	506.22	152.66	3.32	Lamb1	laminin B1	16777	NM_008482	Mm.172674	ENSMUSG00000002900
207	0.0072234	0.489	76.23	22.94	3.32	Bdnf	brain derived neurotrophic factor	12064	NM_001048139	Mm.1442	ENSMUSG00000048482
208	0.0208229	0.516	50.04	15.3	3.27	Aurka	aurora kinase A	20878	NM_001291185	Mm.249363	ENSMUSG00000027496
209	0.0321739	0.541	14642.9	4492.59	3.26	Sparc	secreted acidic cysteine rich glycoprotein	20692	NM_001290817	Mm.291442	ENSMUSG00000018593
210	0.040072	0.555	67.75	20.82	3.25	Tmem45a	transmembrane protein 45a	56277	NM_019631	Mm.262328	ENSMUSG00000022754
211	0.0340278	0.55	85.27	26.25	3.25	Rin1	Ras and Rab interactor 1	225870	NM_145495	Mm.271922	ENSMUSG00000024883
212	0.011905	0.489	267.14	82.34	3.24	Elk3	ELK3, member of ETS oncogene family	13713	NM_001282967	Mm.4454	ENSMUSG00000008398
213	0.0287011	0.535	139.44	43.23	3.23	Erlec1	endoplasmic reticulum lectin 1	66753	NM_025745	Mm.294641	ENSMUSG00000020311
214	0.0381894	0.555	50.87	15.84	3.21	Pi4k2b	phosphatidylinositol 4-kinase type 2 beta	67073	NM_025951	Mm.248647	ENSMUSG00000029186
215	0.0493495	0.574	112.41	35.93	3.13	Cdk14	cyclin-dependent kinase 14	18647	NM_001310448	Mm.389061	ENSMUSG00000028926
216	0.0102746	0.489	393.66	126.92	3.1	Lman1	lectin, mannose-binding, 1	70361	NM_001172062	Mm.290857	ENSMUSG00000041891
217	0.021908	0.525	101.34	32.79	3.09	Adam23	a disintegrin and metallopeptidase domain 23	23792	NM_001177600	Mm.124892	ENSMUSG00000025964
218	0.0344504	0.55	20.46	6.75	3.03	Hgf	hepatocyte growth factor	15234	NM_001289458	Mm.267078	ENSMUSG00000028864
219	0.0471317	0.573	118.24	39.19	3.02	Mrps36	mitochondrial ribosomal protein S36	66128	NM_001190264	Mm.306173	ENSMUSG00000061474
1	0.0455787	0.566	16.37	56.15	0.29	Vmn1r43	vomeronasal 1 receptor 43	113847	NM_053220	Mm.431989	ENSMUSG00000068231
2	0.0347337	0.55	13.34	46.22	0.29	Epb41l4a	erythrocyte membrane protein band 4.1 like 4a	13824	NM_013512	Mm.3465	ENSMUSG00000024376
3	0.0304402	0.541	343.05	1169.18	0.29	Olfr1031	olfactory receptor 1031	257916	NM_001011759	Mm.377301	ENSMUSG00000043267
4	0.0289792	0.535	11.89	41.46	0.29	Dusp2	dual specificity phosphatase 2	13537	NM_010090	Mm.4729	ENSMUSG00000027368
5	0.0166659	0.489	7.25	24.8	0.29	Ehf	ets homologous factor	13661	NM_007914	Mm.10724	ENSMUSG00000012350
6	0.0031282	0.382	7.98	27.2	0.29	Clu	clusterin	12759	NM_013492	Mm.200608	ENSMUSG00000022037
7	0.0496418	0.574	15.36	53.94	0.28	Gm32742	predicted gene, 32742	102635385	XM_017313740		ENSMUSG00000110266
8	0.0446306	0.561	74.09	261.06	0.28	Oxsm	3-oxoacyl-ACP synthase, mitochondrial	71147	NM_001359882	Mm.197960	ENSMUSG00000021786
9	0.0407427	0.555	14.51	52.58	0.28	Olfr846	olfactory receptor 846	258279	NM_146282	Mm.377410	ENSMUSG00000058692
10	0.0125656	0.489	12.44	45.15	0.28	Olfr853	olfactory receptor 853	258908	NM_146906	Mm.377745	ENSMUSG00000051160
11	0.0092329	0.489	15.51	54.58	0.28	Col22a1	collagen, type XXII, alpha 1	69700	NM_027174	Mm.322500	ENSMUSG00000079022
12	0.0473795	0.573	10.74	39.8	0.27	Arhgap6	Rho GTPase activating protein 6	11856	NM_001287530	Mm.441810	ENSMUSG00000031355
13	0.0319064	0.541	6.34	23.84	0.27	Acer2	alkaline ceramidase 2	230379	NM_001290541	Mm.45019	ENSMUSG00000038007
14	0.0192395	0.5	12.37	45.32	0.27	Fam102a	family with sequence similarity 102, member A	98952	NM_153560	Mm.4065	ENSMUSG00000039157
15	0.0166134	0.489	572.85	2129.85	0.27	Ybey	ybeY metallopeptidase	216119	NM_172550	Mm.344778	ENSMUSG00000033126
16	0.002436	0.359	8.88	33.08	0.27	Olfr76	olfactory receptor 76	258677	NM_146682	Mm.261576	ENSMUSG00000067522
17	0.0021839	0.359	8.54	31.83	0.27	Olfr1048	olfactory receptor 1048	259016	NM_147014	Mm.223403	ENSMUSG00000075195
18	0.0005037	0.319	6.34	23.45	0.27	Icam2	intercellular adhesion molecule 2	15896	NM_010494	Mm.394	ENSMUSG00000001029
19	0.0392347	0.555	9.85	38	0.26	Lipe	lipase, hormone sensitive	16890	NM_001039507	Mm.158548	ENSMUSG00000003123
20	0.0366801	0.55	6.98	26.82	0.26	Sorbs2	sorbin and SH3 domain containing 2	234214	NM_001205219	Mm.211096	ENSMUSG00000031626
21	0.0314532	0.541	11.59	44.5	0.26	A730049H05Rik	RIKEN cDNA A730049H05 gene	74516	NM_175209	Mm.446088	ENSMUSG00000048636
22	0.0241968	0.534	165.12	632.69	0.26	Ap1s3	adaptor-related protein complex AP-1, sigma 3	252903	NM_183027	Mm.32409	ENSMUSG00000054702
23	0.0225272	0.525	11.37	43.46	0.26	Cxcr4	chemokine (C-X-C motif) receptor 4	12767	NM_001356509	Mm.1401	ENSMUSG00000045382
24	0.0223306	0.525	20.67	80.21	0.26	Gsta3	glutathione S-transferase, alpha 3	14859	NM_001077353	Mm.394593	ENSMUSG00000025934
25	0.0215644	0.522	9.47	35.78	0.26	Adrb2	adrenergic receptor, beta 2	11555	NM_007420	Mm.5598	ENSMUSG00000045730
26	0.0471403	0.573	13.37	52.53	0.25	Elmo1	engulfment and cell motility 1	140580	NM_080288	Mm.342392	ENSMUSG00000041112
27	0.0361637	0.55	17.01	68	0.25	Prex1	phosphatidylinositol-3,4,5-trisphosphate-dependent Rac exchange factor 1	277360	NM_177782	Mm.34420	ENSMUSG00000039621
28	0.02495	0.535	7.76	31.13	0.25	8430408G22Rik	RIKEN cDNA 8430408G22 gene	213393	NM_001166580	Mm.38231	ENSMUSG00000048489
29	0.0170692	0.49	7.98	32	0.25	Arap3	ArfGAP with RhoGAP domain, ankyrin repeat and PH domain 3	106952	NM_001205336	Mm.247642	ENSMUSG00000024451
30	0.0100463	0.489	10.33	40.77	0.25	Slc9a3r2	solute carrier family 9 (sodium/hydrogen exchanger), member 3 regulator 2	65962	NM_001357796	Mm.21587	ENSMUSG00000002504
31	0.0425989	0.557	7.51	31.43	0.24	Scn3a	sodium channel, voltage-gated, type III, alpha	20269	NM_001355166	Mm.330256	ENSMUSG00000057182
32	0.0396733	0.555	15.48	64.56	0.24	Cd24a	CD24a antigen	12484	NM_009846	Mm.29742	ENSMUSG00000047139
33	0.0362032	0.55	16.84	68.98	0.24	Prkd2	protein kinase D2	101540	NM_001252458	Mm.1881	ENSMUSG00000041187
34	0.03439	0.55	6.34	26.54	0.24	Pcp4l1	Purkinje cell protein 4-like 1	66425	NM_025557	Mm.482117	ENSMUSG00000038370
35	0.0274951	0.535	12.99	53.82	0.24	Olfr676	olfactory receptor 676	259099	NM_147095	Mm.377841	ENSMUSG00000073915
36	0.0193831	0.5	80.25	330.7	0.24
37	0.0150663	0.489	10.29	43.14	0.24	Filip1	filamin A interacting protein 1	70598	NM_001081243	Mm.23049	ENSMUSG00000034898
38	0.0059554	0.44	9.49	39.23	0.24	Epha4	Eph receptor A4	13838	NM_007936	Mm.400747	ENSMUSG00000026235
39	0.0385339	0.555	8.79	38.92	0.23	Cavin2	caveolae associated 2	20324	NM_138741	Mm.398690	ENSMUSG00000045954
40	0.03005	0.538	179.48	788.72	0.23	Psmb3	proteasome (prosome, macropain) subunit, beta type 3	26446	NM_011971	Mm.21874	ENSMUSG00000069744
41	0.0209141	0.516	14.56	62.13	0.23	Myo18a	myosin XVIIIA	360013	NM_001291212	Mm.341248	ENSMUSG00000000631
42	0.0204315	0.51	13.17	56.51	0.23	Sft2d2	SFT2 domain containing 2	108735	NM_145512	Mm.288369	ENSMUSG00000040848
43	0.0103356	0.489	7.98	34.29	0.23	Tal1	T cell acute lymphocytic leukemia 1	21349	NM_001287388	Mm.239869	ENSMUSG00000028717
44	0.0024604	0.359	6.34	27.44	0.23	Ldb2	LIM domain binding 2	16826	NM_001077398	Mm.25785	ENSMUSG00000039706
45	0.045922	0.568	17.51	79.6	0.22	Ermap	erythroblast membrane-associated protein	27028	NM_013848	Mm.290753	ENSMUSG00000028644
46	0.0311344	0.541	17.04	77.24	0.22	Rasgrp3	RAS, guanyl releasing protein 3	240168	NM_001166493	Mm.329203	ENSMUSG00000071042
47	0.0308551	0.541	12.67	58.51	0.22	Sema6a	sema domain, transmembrane domain (TM), and cytoplasmic domain, (semaphorin) 6A	20358	NM_001311097	Mm.40909	ENSMUSG00000019647
48	0.0248877	0.535	7.98	35.72	0.22	Lyve1	lymphatic vessel endothelial hyaluronan receptor 1	114332	NM_053247	Mm.396078	ENSMUSG00000030787
49	0.0246647	0.535	31.18	142.28	0.22	Olfr1380	olfactory receptor 1380	404336	NM_207573	Mm.377945	ENSMUSG00000107645
50	0.0157142	0.489	27.82	126.67	0.22	Hmox1	heme oxygenase 1	15368	NM_010442	Mm.276389	ENSMUSG00000005413
51	0.0059882	0.44	8.6	38.6	0.22	Fzd6	frizzled class receptor 6	14368	NM_001162494	Mm.4769	ENSMUSG00000022297
52	0.0462663	0.569	12.67	60.8	0.21	Itpr1	inositol 1,4,5-trisphosphate receptor 1	16438	NM_010585	Mm.227912	ENSMUSG00000030102
53	0.0363689	0.55	15.51	72.25	0.21	Mafk	v-maf musculoaponeurotic fibrosarcoma oncogene family, protein K (avian)	17135	NM_010757	Mm.157313	ENSMUSG00000018143
54	0.0318822	0.541	11.66	56.5	0.21	Hspa2	heat shock protein 2	15512	NM_001002012	Mm.296181	ENSMUSG00000059970
55	0.0273681	0.535	9.85	47.19	0.21	Ackr1	atypical chemokine receptor 1 (Duffy blood group)	13349	NM_010045	Mm.6393	ENSMUSG00000037872
56	0.0254626	0.535	20.19	95.43	0.21	Vwa1	von Willebrand factor A domain containing 1	246228	NM_147776	Mm.26515	ENSMUSG00000042116
57	0.0253772	0.535	10.06	47.6	0.21	Ppfibp2	PTPRF interacting protein, binding protein 2 (liprin beta 2)	19024	NM_001163557	Mm.2817	ENSMUSG00000036528
58	0.01617	0.489	41.34	196.46	0.21	Pnpla2	patatin-like phospholipase domain containing 2	66853	NM_001163689	Mm.29998	ENSMUSG00000025509
59	0.010312	0.489	14	67.57	0.21	Ushbp1	USH1 protein network component harmonin binding protein 1	234395	NM_181418	Mm.34874	ENSMUSG00000034911
60	0.0077838	0.489	6.67	31.65	0.21	Eva1a	eva-1 homolog A (C. elegans)	232146	NM_145570	Mm.489683	ENSMUSG00000035104
61	0.0003392	0.319	6.98	33.03	0.21	Nova2	neuro-oncological ventral antigen 2	384569	NM_001029877	Mm.262724	ENSMUSG00000030411
62	0.0002883	0.319	6.34	30.45	0.21	Cd46	CD46 antigen, complement regulatory protein	17221	NM_010778	Mm.12884	ENSMUSG00000016493
63	0.045459	0.566	32.26	163.18	0.2	Xrcc4	X-ray repair complementing defective repair in Chinese hamster cells 4	108138	NM_028012	Mm.37531	ENSMUSG00000021615
64	0.0445081	0.561	6.34	31.41	0.2	Gpihbp1	GPI-anchored HDL-binding protein 1	68453	NM_001347039	Mm.46367	ENSMUSG00000022579
65	0.0156978	0.489	13.42	67.51	0.2	Ypel2	yippee like 2	77864	NM_001005341	Mm.191894	ENSMUSG00000018427
66	0.0490682	0.574	17.76	95.2	0.19	Bambi	BMP and activin membrane-bound inhibitor	68010	NM_026505	Mm.284863	ENSMUSG00000024232
67	0.0404437	0.555	12.67	65.21	0.19	Timp4	tissue inhibitor of metalloproteinase 4	110595	NM_001356406	Mm.255607	ENSMUSG00000030317
68	0.0227791	0.525	11.93	61.69	0.19	Ptprb	protein tyrosine phosphatase, receptor type, B	19263	NM_029928	Mm.37213	ENSMUSG00000020154
69	0.0444605	0.561	6.34	34.59	0.18	Pakap	paralemmin A kinase anchor protein	677884	NM_001304544	Mm.331630	ENSMUSG00000089945
70	0.0276343	0.535	6.34	35.04	0.18	Plekhb1	pleckstrin homology domain containing, family B (evectins) member 1	27276	NM_001163182	Mm.491216	ENSMUSG00000030701
71	0.027494	0.535	15.82	88.7	0.18	Rgs4	regulator of G-protein signaling 4	19736	NM_009062	Mm.41642	ENSMUSG00000038530
72	0.0268751	0.535	13.53	73.66	0.18	Dock4	dedicator of cytokinesis 4	238130	NM_172803	Mm.341423	ENSMUSG00000035954
73	0.0169348	0.489	16.01	88.33	0.18
74	0.0379965	0.555	18.48	109.21	0.17	Cst6	cystatin E/M	73720	NM_028623	Mm.36816	ENSMUSG00000024846
75	0.0153621	0.489	14.35	84.54	0.17	Trib2	tribbles pseudokinase 2	217410	NM_144551	Mm.491136	ENSMUSG00000020601
76	0.0150869	0.489	13.83	79.95	0.17	Mylk	myosin, light polypeptide kinase	107589	NM_139300	Mm.33360	ENSMUSG00000022836
77	0.0122116	0.489	6.34	36.41	0.17	Erg	ETS transcription factor	13876	NM_001302152	Mm.164531	ENSMUSG00000040732
78	0.0461409	0.568	9.2	58.3	0.16	Cadm4	cell adhesion molecule 4	260299	NM_153112	Mm.178322	ENSMUSG00000054793
79	0.028768	0.535	17.86	112.3	0.16	Clic5	chloride intracellular channel 5	224796	NM_172621	Mm.37666	ENSMUSG00000023959
80	0.0197361	0.502	16.91	108.23	0.16	Rnf146	ring finger protein 146	68031	NM_001110196	Mm.28930	ENSMUSG00000038876
81	0.009515	0.489	9.77	62.25	0.16	Nts	neurotensin	67405	NM_024435	Mm.64201	ENSMUSG00000019890
82	0.0031134	0.382	7.68	48.11	0.16	Rapgef5	Rap guanine nucleotide exchange factor (GEF) 5	217944	NM_175930	Mm.227642	ENSMUSG00000041992
83	0.0484791	0.573	9.47	63.82	0.15	Map7d2	MAP7 domain containing 2	78283	NM_001081124	Mm.160079	ENSMUSG00000041020
84	0.0372288	0.551	36.6	247.52	0.15	Tspan7	tetraspanin 7	21912	NM_019634	Mm.18590	ENSMUSG00000058254
85	0.0363191	0.55	21.85	145.56	0.15	Usp17la	ubiquitin specific peptidase 17-like A	13531	NM_007887	Mm.389929	ENSMUSG00000054568
86	0.034759	0.55	6.34	41.65	0.15	Myh11	myosin, heavy polypeptide 11, smooth muscle	17880	NM_001161775	Mm.250705	ENSMUSG00000018830
87	0.0183469	0.5	7.25	47.64	0.15	Adgrl4	adhesion G protein-coupled receptor L4	170757	NM_133222	Mm.317261	ENSMUSG00000039167
88	0.0155432	0.489	7.51	48.7	0.15	Rasip1	Ras interacting protein 1	69903	NM_028544	Mm.181396	ENSMUSG00000044562
89	0.0093229	0.489	8.91	58.69	0.15	Pecam1	platelet/endothelial cell adhesion molecule 1	18613	NM_001032378	Mm.343951	ENSMUSG00000020717
90	0.0059	0.44	6.34	42.37	0.15	Cldn5	claudin 5	12741	NM_013805	Mm.22768	ENSMUSG00000041378
91	0.005516	0.439	11.83	79.92	0.15	Rapgef3	Rap guanine nucleotide exchange factor (GEF) 3	223864	NM_001177810	Mm.24028	ENSMUSG00000022469
92	0.0020278	0.359	6.34	42.82	0.15	Robo4	roundabout guidance receptor 4	74144	NM_001309390	Mm.485070	ENSMUSG00000032125
93	0.0156838	0.489	12.4	88.89	0.14	Pgf	placental growth factor	18654	NM_001271705	Mm.4809	ENSMUSG00000004791
94	0.0120853	0.489	16.27	113.55	0.14	Olfr652	olfactory receptor 652	259050	NM_147048	Mm.377808	ENSMUSG00000073927
95	0.0107406	0.489	8.6	59.86	0.14	Pgm5	phosphoglucomutase 5	226041	NM_175013	Mm.105222	ENSMUSG00000041731
96	0.0047251	0.413	11.89	86.24	0.14	Casz1	castor zinc finger 1	69743	NM_001159344	Mm.233879	ENSMUSG00000028977
97	0.03575	0.55	50.84	394.46	0.13	Zfand2a	zinc finger, AN1-type domain 2A	100494	NM_001159908	Mm.24521	ENSMUSG00000053581
98	0.0333066	0.549	237.87	1812.61	0.13	Hspa1a	heat shock protein 1A	193740	NM_010479	Mm.6388	ENSMUSG00000091971
99	0.0320826	0.541	10.53	79.04	0.13	Tec	tec protein tyrosine kinase	21682	NM_001113460	Mm.319581	ENSMUSG00000029217
100	0.0215585	0.522	13.58	106.67	0.13	Adgrf5	adhesion G protein-coupled receptor F5	224792	NM_001081178	Mm.23478	ENSMUSG00000056492
101	0.0082349	0.489	8.88	70.91	0.13	Mctp1	multiple C2 domains, transmembrane 1	78771	NM_030174	Mm.316249	ENSMUSG00000021596
102	0.0065257	0.457	9.72	72.63	0.13	Itga6	integrin alpha 6	16403	NM_001277970	Mm.225096	ENSMUSG00000027111
103	0.0422424	0.555	24.12	199.69	0.12	Kmt2d	lysine (K)-specific methyltransferase 2D	381022	NM_001033276	Mm.264889	ENSMUSG00000048154
104	0.0387493	0.555	12.61	109.01	0.12	Mbp	myelin basic protein	17196	NM_001025245	Mm.252063	ENSMUSG00000041607
105	0.0172013	0.492	443.8	3623.44	0.12	Cdkn1a	cyclin-dependent kinase inhibitor 1A (P21)	12575	NM_001111099	Mm.195663	ENSMUSG00000023067
106	0.0012743	0.359	7.25	58.68	0.12	Adgrg1	adhesion G protein-coupled receptor G1	14766	NM_001198894	Mm.290834	ENSMUSG00000031785
107	0.0494073	0.574	30.78	275.15	0.11	Olfr1264	olfactory receptor 1264	258206	NM_021368	Mm.377377	ENSMUSG00000075069
108	0.0414161	0.555	9.87	88.57	0.11	Pou3f1	POU domain, class 3, transcription factor 1	18991	NM_011141	Mm.297371	ENSMUSG00000090125
109	0.0293446	0.535	23.95	226.1	0.11	Sh3bp5	SH3-domain binding protein 5 (BTK-associated)	24056	NM_001347585	Mm.383198	ENSMUSG00000021892
110	0.0219376	0.525	7.51	66.88	0.11	Rnase1	ribonuclease, RNase A family, 1 (pancreatic)	19752	NM_011271	Mm.235538	ENSMUSG00000035896
111	0.0125663	0.489	7.51	70.11	0.11	Cyp1a1	cytochrome P450, family 1, subfamily a, polypeptide 1	13076	NM_001136059	Mm.14089	ENSMUSG00000032315
112	0.0005944	0.319	7.98	70.99	0.11	Nrarp	Notch-regulated ankyrin repeat protein	67122	NM_025980	Mm.46539	ENSMUSG00000078202
113	0.0431804	0.558	152.53	1527.86	0.1	Taldo1	transaldolase 1	21351	NM_011528	Mm.29182	ENSMUSG00000025503
114	0.0414274	0.555	26.78	260.23	0.1	Gdf15	growth differentiation factor 15	23886	NM_001330687	Mm.31325	ENSMUSG00000038508
115	0.0237733	0.533	9.47	92.15	0.1	Nos3	nitric oxide synthase 3, endothelial cell	18127	NM_008713	Mm.258415	ENSMUSG00000028978
116	0.0194058	0.5	9.2	89.57	0.1	Esam	endothelial cell-specific adhesion molecule	69524	NM_027102	Mm.41751	ENSMUSG00000001946
117	0.007843	0.489	12.65	121.06	0.1	Tmem252	transmembrane protein 252	226040	NM_183160	Mm.391170	ENSMUSG00000048572
118	0.0368128	0.55	9.44	95.52	0.099	Sox17	SRY (sex determining region Y)-box 17	20671	NM_001289464	Mm.279103	ENSMUSG00000025902
119	0.041952	0.555	12.12	123.25	0.098	Mef2c	myocyte enhancer factor 2C	17260	NM_001170537	Mm.24001	ENSMUSG00000005583
120	0.0480269	0.573	42.3	443.83	0.095	Cd93	CD93 antigen	17064	NM_010740	Mm.681	ENSMUSG00000027435
121	0.0083512	0.489	15.43	167.24	0.092	Mertk	c-mer proto-oncogene tyrosine kinase	17289	NM_008587	Mm.239655	ENSMUSG00000014361
122	0.0225695	0.525	14.36	168.15	0.085	Selp	selectin, platelet	20344	NM_011347	Mm.3337	ENSMUSG00000026580
123	0.0007276	0.319	9.14	115.47	0.079	Gm13889	predicted gene 13889	620695	NM_001145034	Mm.482106	ENSMUSG00000087006
124	0.0328567	0.545	11.93	167.06	0.071	Hbb-bt	hemoglobin, beta adult t chain	101488143	NM_008220	Mm.467412	ENSMUSG00000073940
125	0.0277493	0.535	37.94	593	0.064	Ctla2a	cytotoxic T lymphocyte-associated protein 2 alpha	13024	NM_001145799	Mm.482089	ENSMUSG00000044258
126	0.0101402	0.489	20.64	328.51	0.063	Emcn	endomucin	59308	NM_001163522	Mm.27343	ENSMUSG00000054690
127	0.0097303	0.489	18.69	351.04	0.053	Cdh5	cadherin 5	12562	NM_009868	Mm.21767	ENSMUSG00000031871
128	0.0027906	0.376	15.83	316.09	0.05	F11r	F11 receptor	16456	NM_172647	Mm.294882	ENSMUSG00000038235
129	0.0067621	0.465	13.17	267.67	0.049	Rgs5	regulator of G-protein signaling 5	19737	NM_001313705	Mm.20954	ENSMUSG00000026678
130	0.0122481	0.489	22.13	502.22	0.044	Egfl7	EGF-like domain 7	353156	NM_001164564	Mm.268933	ENSMUSG00000026921
131	0.0014772	0.359	8.2	194.5	0.042	Mmrn2	multimerin 2	105450	NM_153127	Mm.272673	ENSMUSG00000041445
132	0.0084462	0.489	7.51	181.47	0.041	Myct1	myc target 1	68632	NM_026793	Mm.338242	ENSMUSG00000046916
133	0.000391	0.319	18.32	487.58	0.038	Angpt2	angiopoietin 2	11601	NM_007426	Mm.439874	ENSMUSG00000031465
134	0.0418136	0.555	14.69	484.7	0.03	Hba-a1	hemoglobin alpha, adult chain 1	15122	NM_008218	Mm.459653	ENSMUSG00000069919
135	0.0430015	0.558	32.87	1156.3	0.028	Ednrb	endothelin receptor type B	13618	NM_001136061	Mm.229532	ENSMUSG00000022122
136	0.0213981	0.522	155.2	5505.69	0.028	Fabp4	fatty acid binding protein 4, adipocyte	11770	NM_024406	Mm.582	ENSMUSG00000062515
