# Supplementary material for: Pro-fibrogenic and adipogenic aspects of chronic muscle degeneration are contributed by distinct stromal cell subpopulations
Source: PLoS One. 2023 Jul 18;18(7):e0288800. doi: 10.1371/journal.pone.0288800 (PMC10353787; doi:10.1371/journal.pone.0288800)
Supplement: S2 Table — (XLSX) [file pone.0288800.s006.xlsx]

## Sheet: Sheet1
Supplementary Table S2. Upregulated gene list was annotated using the DAVID tool that revealed two major annotation clusters with enrichment scores of 26.50 and 24.73, both containing genes of secreted extracellular matrix components.
Annotation Cluster 1 Enrichment Score: 26.5			Count	P_Value	Benjamini
	GOTERM_CC_DIRECT	proteinaceous extracellular matrix	41	3.2e-31	4.1e-29
	UP_KEYWORDS	Extracellular matrix	32	2.5e-26	1.4e-24
	GOTERM_CC_DIRECT	extracellular matrix	34	4.1e-24	3.4e-22
Annotation Cluster 2 Enrichment Score: 24.73			Count	P_Value	Benjamini
	UP_KEYWORDS	Secreted	82	2.6e-36	6e-34
	GOTERM_CC_DIRECT	extracellular region	84	2.8e-33	7.1e-31
	UP_SEQ_FEATURE	signal peptide	110	8.3e-31	7.5e-28
	UP_KEYWORDS	Signal	121	9.2e-31	1.1e-28
	UP_KEYWORDS	Glycoprotein	107	5.8e-28	4.5e-26
	GOTERM_CC_DIRECT	extracellular space	65	1.8e-22	1.1e-20
	UP_SEQ_FEATURE	glycosylation site:N-linked (GlcNAc...)	100	1.2e-19	5.4e-17
	UP_KEYWORDS	Disulfide bond	79	1e-16	4.9e-15
	UP_SEQ_FEATURE	disulfide bond	67	4.1e-11	1.2e-08
