# Supplementary material for: Pro-fibrogenic and adipogenic aspects of chronic muscle degeneration are contributed by distinct stromal cell subpopulations
Source: PLoS One. 2023 Jul 18;18(7):e0288800. doi: 10.1371/journal.pone.0288800 (PMC10353787; doi:10.1371/journal.pone.0288800)
Supplement: S3 Table — This signature was annotated using the matrisome gene ontology classification presented in Fig 5. (XLSX) [file pone.0288800.s007.xlsx]

## Sheet: Matrisome annotation table
Supplementary Table S3. Unified list of the highest expressing (top 300) genes exhibiting the highest variation (FC>3) in response to injury in the three studied cell subpopulations. This signature was annotated using the matrisome gene ontology classification presented in figure 5.
	Sca1(+)/CD140(-) FOLD CHANGE	Sca1(-)/CD140(+) FOLD CHANGE	Sca1(+)/CD140(+) FOLD CHANGE	Ensembl	Symbol	Name	Accession	UGCluster	EntrezID	Ensembl
1	33.9449	20.0323	18.2532	ENSMUSG00000026837	Col5a1	collagen, type V, alpha 1	NM_015734	Mm.7281	12831	ENSMUSG00000026837
2	29.2321	17.4505	37.799	ENSMUSG00000026043	Col3a1	collagen, type III, alpha 1	NM_009930	Mm.249555	12825	ENSMUSG00000026043
3	27.2082	0.481363	8.7027	ENSMUSG00000048126	Col6a3	collagen, type VI, alpha 3	NM_001243008	Mm.7562	12835	ENSMUSG00000048126
4	26.5323	12.0651	6.43137	ENSMUSG00000029675	Eln	elastin	NM_007925	Mm.275320	13717	ENSMUSG00000029675
5	20.3582	10.547	5.86292	ENSMUSG00000001506	Col1a1	collagen, type I, alpha 1	NM_007742	Mm.277735	12842	ENSMUSG00000001506
6	19.6874	35.1258	19.322	ENSMUSG00000027750	Postn	periostin, osteoblast specific factor	NM_001198765	Mm.236067	50706	ENSMUSG00000027750
7	18.1668	13.8924	16.8467	ENSMUSG00000026042	Col5a2	collagen, type V, alpha 2	NM_007737	Mm.10299	12832	ENSMUSG00000026042
8	17.2673	12.1567	13.6159	ENSMUSG00000029661	Col1a2	collagen, type I, alpha 2	NM_007743	Mm.277792	12843	ENSMUSG00000029661
9	15.3434	50.044	3	ENSMUSG00000021388	Aspn	asporin	NM_001172481	Mm.383216	66695	ENSMUSG00000021388
10	13.1689	8.2416	32.8276	ENSMUSG00000032334	Loxl1	lysyl oxidase-like 1	NM_010729	Mm.250492	16949	ENSMUSG00000032334
11	13.1674	102.312	7.61538	ENSMUSG00000029377	Ereg	epiregulin	NM_007950	Mm.4791	13874	ENSMUSG00000029377
12	13.0886	3.93456	9.8	ENSMUSG00000042254	Cilp	cartilage intermediate layer protein, nucleotide pyrophosphohydrolase	NM_173385	Mm.138455	214425	ENSMUSG00000042254
13	12.8538	15.8503	8.04651	ENSMUSG00000024529	Lox	lysyl oxidase	NM_001286181	Mm.172	16948	ENSMUSG00000024529
14	12.7629	18.8624	16.7527	ENSMUSG00000041324	Inhba	inhibin beta-A	NM_008380	Mm.8042	16323	ENSMUSG00000041324
15	12.1233	17.2917	14.5556	ENSMUSG00000005124	Wisp1	WNT1 inducible signaling pathway protein 1	NM_018865	Mm.10222	22402	ENSMUSG00000005124
16	11.9084	7.78712	4.30952	ENSMUSG00000023367	Tmem176a	transmembrane protein 176A	NM_001098271	Mm.27061	66058	ENSMUSG00000023367
17	11.8925	123.582	9.65	ENSMUSG00000027996	Sfrp2	secreted frizzled-related protein 2	NM_009144	Mm.19155	20319	ENSMUSG00000027996
18	11.8648	0.321346	1.04167	ENSMUSG00000034810	Scn7a	sodium channel, voltage-gated, type VII, alpha	NM_009135	Mm.38127	20272	ENSMUSG00000034810
19	11.7725	6.65983	13.75	ENSMUSG00000027204	Fbn1	fibrillin 1	NM_007993	Mm.271644	14118	ENSMUSG00000027204
20	10.784	9.60516	10.6857	ENSMUSG00000068196	Col8a1	collagen, type VIII, alpha 1	NM_007739	Mm.130388	12837	ENSMUSG00000068196
21	10.6159	7.03007	16.1887	ENSMUSG00000019942	Cdk1	cyclin-dependent kinase 1	NM_007659	Mm.281367	12534	ENSMUSG00000019942
22	10.5308	21.277	9.76667	ENSMUSG00000001119	Col6a1	collagen, type VI, alpha 1	NM_009933	Mm.2509	12833	ENSMUSG00000001119
23	9.70011	71.3835	2.13333	ENSMUSG00000052316	Lrrc15	leucine rich repeat containing 15	NM_028973	Mm.290677	74488	ENSMUSG00000052316
24	9.69168	1.17827	1.9	ENSMUSG00000033544	Angptl1	angiopoietin-like 1	NM_028333	Mm.389206	72713	ENSMUSG00000033544
25	9.56921	3.41382	3.78571	ENSMUSG00000021390	Ogn	osteoglycin	NM_008760	Mm.4258	18295	ENSMUSG00000021390
26	9.47741	2.35644	0.756757	ENSMUSG00000019817	Plagl1	pleiomorphic adenoma gene-like 1	NM_009538	Mm.287857	22634	ENSMUSG00000019817
27	9.19428	53.8102	1.02105	ENSMUSG00000053475	Tnfaip6	tumor necrosis factor alpha induced protein 6	NM_009398	Mm.3509	21930	ENSMUSG00000053475
28	8.87446	6.75196	9.38554	ENSMUSG00000021728	Emb	embigin	NM_010330	Mm.274926	13723	ENSMUSG00000021728
29	8.86614	8.44464	19.4423	ENSMUSG00000064080	Fbln2	fibulin 2	NM_001081437	Mm.249146	14115	ENSMUSG00000064080
30	8.82743	8.02235	3.14286	ENSMUSG00000020053	Igf1	insulin-like growth factor 1	NM_001111274	Mm.268521	16000	ENSMUSG00000020053
31	8.66396	0.48635	2.36	ENSMUSG00000032332	Col12a1	collagen, type XII, alpha 1	NM_001290308	Mm.3819	12816	ENSMUSG00000032332
32	8.3956	15.3347	20.6191	ENSMUSG00000090124	Ugt1a7c	UDP glucuronosyltransferase 1 family, polypeptide A7C	NM_201642	Mm.300095	394432	ENSMUSG00000090124
33	8.39229	6.65196	4.225	ENSMUSG00000031253	Srpx2	sushi-repeat-containing protein, X-linked 2	NM_001083895	Mm.263553	68792	ENSMUSG00000031253
34	8.23695	6.64815	5.60396	ENSMUSG00000026193	Fn1	fibronectin 1	NM_001276408	Mm.193099	14268	ENSMUSG00000026193
35	8.07708	9.70875	5.15789	ENSMUSG00000029304	Spp1	secreted phosphoprotein 1	NM_001204201	Mm.288474	20750	ENSMUSG00000029304
36	8.03001	3.94857	1.69231	ENSMUSG00000015957	Wnt11	wingless-type MMTV integration site family, member 11	NM_001285792	Mm.22182	22411	ENSMUSG00000015957
37	7.96287	6.79832	1.1791	ENSMUSG00000039239	Tgfb2	transforming growth factor, beta 2	NM_001329107	Mm.18213	21808	ENSMUSG00000039239
38	7.88131	0.0349981	0.75	ENSMUSG00000030077	Chl1	cell adhesion molecule L1-like	NM_007697	Mm.251288	12661	ENSMUSG00000030077
39	7.86967	1.17827	1	ENSMUSG00000074259	Gramd2	GRAM domain containing 2	NM_001033498	Mm.297580	546134	ENSMUSG00000074259
40	7.83712	9.13723	4.38235	ENSMUSG00000020241	Col6a2	collagen, type VI, alpha 2	NM_001347207	Mm.1949	12834	ENSMUSG00000020241
41	7.6704	9.32029	78.2143	ENSMUSG00000028364	Tnc	tenascin C	NM_011607	Mm.980	21923	ENSMUSG00000028364
42	7.65711	39.0037	19.7143	ENSMUSG00000094248	Hist1h2ao	histone cluster 1, H2ao	NM_001177544	Mm.250564	665433	ENSMUSG00000094248
43	7.58143	8.74101	5.80851	ENSMUSG00000035493	Tgfbi	transforming growth factor, beta induced	NM_009369	Mm.14455	21810	ENSMUSG00000035493
44	7.52642	26.5685	8.81818	ENSMUSG00000004105	Angptl2	angiopoietin-like 2	NM_011923	Mm.208919	26360	ENSMUSG00000004105
45	7.50056	7.78043	5.5	ENSMUSG00000028369	Svep1	sushi, von Willebrand factor type A, EGF and pentraxin domain containing 1	NM_022814	Mm.261024	64817	ENSMUSG00000028369
46	7.43797	5.52164	8.32143	ENSMUSG00000072941	Sod3	superoxide dismutase 3, extracellular	NM_011435	Mm.2407	20657	ENSMUSG00000072941
47	7.42346	17.6674	36.8	ENSMUSG00000004098	Col5a3	collagen, type V, alpha 3	NM_001317388	Mm.334994	53867	ENSMUSG00000004098
48	7.37162	1.53153	3.06691	ENSMUSG00000018593	Sparc	secreted acidic cysteine rich glycoprotein	NM_001290817	Mm.291442	20692	ENSMUSG00000018593
49	7.34502	1.17827	2.36364	ENSMUSG00000029061	Mmp23	matrix metallopeptidase 23	NM_001320235	Mm.29373	26561	ENSMUSG00000029061
50	7.34323	26.873	2.36364	ENSMUSG00000061762	Tac1	tachykinin 1	NM_001311060	Mm.1440	21333	ENSMUSG00000061762
51	7.30994	4.18165	9.92857	ENSMUSG00000031239	Itm2a	integral membrane protein 2A	NM_008409	Mm.193	16431	ENSMUSG00000031239
52	7.26999	4.04093	0.356688	ENSMUSG00000030213	Atf7ip	activating transcription factor 7 interacting protein	NM_019426	Mm.173271	54343	ENSMUSG00000030213
53	7.18475	1.8328	2.93333	ENSMUSG00000028370	Pappa	pregnancy-associated plasma protein A	NM_021362	Mm.317854	18491	ENSMUSG00000028370
54	7.18371	15.9684	17	ENSMUSG00000023885	Thbs2	thrombospondin 2	NM_011581	Mm.26688	21826	ENSMUSG00000023885
55	7.02417	3.58307	3.50725	ENSMUSG00000047090	Tmem198b	transmembrane protein 198b	NM_001358266	Mm.24630	73827	ENSMUSG00000047090
56	6.99481	2.97167	10.6667	ENSMUSG00000002020	Ltbp2	latent transforming growth factor beta binding protein 2	NM_013589	Mm.3900	16997	ENSMUSG00000002020
57	6.67898	11.1837	1.18478	ENSMUSG00000004371	Il11	interleukin 11	NM_001290423	Mm.35814	16156	ENSMUSG00000004371
58	6.45017	2.22315	5.96296	ENSMUSG00000016918	Sulf1	sulfatase 1	NM_001198565	Mm.45563	240725	ENSMUSG00000016918
59	6.35275	9.66066	6.21875	ENSMUSG00000021876	Rnase4	ribonuclease, RNase A family 4	NM_021472	Mm.202665	58809	ENSMUSG00000021876
60	6.32405	17.0623	20.0455	ENSMUSG00000031375	Bgn	biglycan	NM_007542	Mm.2608	12111	ENSMUSG00000031375
61	6.31649	0.543817	0.571429	ENSMUSG00000046169	Adamts6	a disintegrin-like and metallopeptidase (reprolysin type) with thrombospondin type 1 motif, 6	NM_001081020	Mm.208125	108154	ENSMUSG00000046169
62	6.29604	14.8444	14.7917	ENSMUSG00000022098	Bmp1	bone morphogenetic protein 1	NM_001360021	Mm.27757	12153	ENSMUSG00000022098
63	6.28911	1.27275	9.08333	ENSMUSG00000090084	Srpx	sushi-repeat-containing protein	NM_016911	Mm.1927	51795	ENSMUSG00000090084
64	6.2738	3.44397	4.93333	ENSMUSG00000027848	Olfml3	olfactomedin-like 3	NM_133859	Mm.211535	99543	ENSMUSG00000027848
65	6.16376	3.85865	10	ENSMUSG00000022371	Col14a1	collagen, type XIV, alpha 1	NM_181277	Mm.297859	12818	ENSMUSG00000022371
66	6.10746	2.73357	12.9365	ENSMUSG00000068220	Lgals1	lectin, galactose binding, soluble 1	NM_008495	Mm.43831	16852	ENSMUSG00000068220
67	6.08103	4.06812	7.46667	ENSMUSG00000036545	Adamts2	a disintegrin-like and metallopeptidase (reprolysin type) with thrombospondin type 1 motif, 2	NM_001277305	Mm.110597	216725	ENSMUSG00000036545
68	6.0667	10.8342	6.54348	ENSMUSG00000036356	Csgalnact1	chondroitin sulfate N-acetylgalactosaminyltransferase 1	NM_001252623	Mm.334569	234356	ENSMUSG00000036356
69	6.04309	1.34972	0.733333	ENSMUSG00000023781	Hes7	hes family bHLH transcription factor 7	NM_033041	Mm.98505	84653	ENSMUSG00000023781
70	6.00495	8.27027	6.4375	ENSMUSG00000029070	Mxra8	matrix-remodelling associated 8	NM_024263	Mm.159028	74761	ENSMUSG00000029070
71	5.99934	10.6202	13.9206	ENSMUSG00000020592	Sdc1	syndecan 1	NM_011519	Mm.2580	20969	ENSMUSG00000020592
72	5.86005	1.69011	8.96667	ENSMUSG00000022261	Sdc2	syndecan 2	NM_008304	Mm.234266	15529	ENSMUSG00000022261
73	5.77024	14.0547	15.2	ENSMUSG00000020914	Top2a	topoisomerase (DNA) II alpha	NM_011623	Mm.4237	21973	ENSMUSG00000020914
74	5.68547	2.77407	9.46666	ENSMUSG00000001020	S100a4	S100 calcium binding protein A4	NM_011311	Mm.3925	20198	ENSMUSG00000001020
75	5.64671	2.56338	1.06366	ENSMUSG00000112129	Pbld1	phenazine biosynthesis-like protein domain containing 1	NM_001359529	Mm.261389	68371	ENSMUSG00000112129
76	5.57018	0.434527	2.43478	ENSMUSG00000046186	Cd109	CD109 antigen	NM_153098	Mm.32955	235505	ENSMUSG00000046186
77	5.50016	3.13105	7.68534	ENSMUSG00000017493	Igfbp4	insulin-like growth factor binding protein 4	NM_010517	Mm.233799	16010	ENSMUSG00000017493
78	5.44396	2.18623	0.551384	ENSMUSG00000032374	Plod2	procollagen lysine, 2-oxoglutarate 5-dioxygenase 2	NM_001142916	Mm.79983	26432	ENSMUSG00000032374
79	5.25827	11.8033	5.36842	ENSMUSG00000037370	Enpp1	ectonucleotide pyrophosphatase/phosphodiesterase 1	NM_001308327	Mm.27254	18605	ENSMUSG00000037370
80	5.22155	5.71692	3.44231	ENSMUSG00000031548	Sfrp1	secreted frizzled-related protein 1	NM_013834	Mm.281691	20377	ENSMUSG00000031548
81	5.1082	4.78249	16.9575	ENSMUSG00000024659	Anxa1	annexin A1	NM_010730	Mm.248360	16952	ENSMUSG00000024659
82	5.07157	0.706962	2.77778	ENSMUSG00000036777	Anln	anillin, actin binding protein	NM_028390	Mm.282751	68743	ENSMUSG00000036777
83	5.04833	3.80898	0.959596	ENSMUSG00000022265	Ank	progressive ankylosis	NM_020332	Mm.265264	11732	ENSMUSG00000022265
84	5.02933	2.30793	3.63636	ENSMUSG00000006360	Crip1	cysteine-rich protein 1 (intestinal)	NM_007763	Mm.272368	12925	ENSMUSG00000006360
85	5.02303	7.87714	1.54839	ENSMUSG00000006344	Ggt5	gamma-glutamyltransferase 5	NM_001359425	Mm.257927	23887	ENSMUSG00000006344
86	4.94678	0.318641	1.64567	ENSMUSG00000039153	Runx2	runt related transcription factor 2	NM_001145920	Mm.391013	12393	ENSMUSG00000039153
87	4.91719	0.410601	3.63158	ENSMUSG00000040249	Lrp1	low density lipoprotein receptor-related protein 1	NM_008512	Mm.271854	16971	ENSMUSG00000040249
88	4.91283	0.630082	1.42857	ENSMUSG00000035158	Mitf	melanogenesis associated transcription factor	NM_001113198	Mm.333284	17342	ENSMUSG00000035158
89	4.89287	0.441851	6.2	ENSMUSG00000024909	Efemp2	epidermal growth factor-containing fibulin-like extracellular matrix protein 2	NM_001164352	Mm.276367	58859	ENSMUSG00000024909
90	4.84833	18.6271	16.375	ENSMUSG00000054555	Adam12	a disintegrin and metallopeptidase domain 12 (meltrin alpha)	NM_007400	Mm.439714	11489	ENSMUSG00000054555
91	4.8478	3.35815	6.50794	ENSMUSG00000021702	Thbs4	thrombospondin 4	NM_011582	Mm.20865	21828	ENSMUSG00000021702
92	4.77803	6.70039	12.2069	ENSMUSG00000022665	Ccdc80	coiled-coil domain containing 80	NM_026439	Mm.181074	67896	ENSMUSG00000022665
93	4.68632	3.03969	0.824742	ENSMUSG00000034205	Loxl2	lysyl oxidase-like 2	NM_033325	Mm.116714	94352	ENSMUSG00000034205
94	4.68509	0.883703	0.276596	ENSMUSG00000026950	Neb	nebulin	NM_010889	Mm.389247	17996	ENSMUSG00000026950
95	4.5978	5.16389	1.09091	ENSMUSG00000029378	Areg	amphiregulin	NM_009704	Mm.8039	11839	ENSMUSG00000029378
96	4.57376	0.176741	1.40741	ENSMUSG00000066113	Adamtsl1	ADAMTS-like 1	NM_029967	Mm.331690	77739	ENSMUSG00000066113
97	4.54414	1.02168	12.3846	ENSMUSG00000057315	Arhgap24	Rho GTPase activating protein 24	NM_001286468	Mm.440191	231532	ENSMUSG00000057315
98	4.53398	31.8337	50.4546	ENSMUSG00000026069	Il1rl1	interleukin 1 receptor-like 1	NM_001025602	Mm.289824	17082	ENSMUSG00000026069
99	4.52594	2.73309	0.813278	ENSMUSG00000007655	Cav1	caveolin 1, caveolae protein	NM_001243064	Mm.28278	12389	ENSMUSG00000007655
100	4.49429	3.88555	3.40909	ENSMUSG00000021091	Serpina3n	serine (or cysteine) peptidase inhibitor, clade A, member 3N	NM_009252	Mm.482074	20716	ENSMUSG00000021091
101	4.44494	1.17827	2	ENSMUSG00000038879	Nipal2	NIPA-like domain containing 2	NM_145469	Mm.258402	223473	ENSMUSG00000038879
102	4.43255	0.697958	5.41176	ENSMUSG00000025355	Mmp19	matrix metallopeptidase 19	NM_001164197	Mm.131266	58223	ENSMUSG00000025355
103	4.4178	3.67861	1	ENSMUSG00000020186	Csrp2	cysteine and glycine-rich protein 2	NM_007792	Mm.2020	13008	ENSMUSG00000020186
104	4.37444	0.785514	18.5	ENSMUSG00000021260	Hhipl1	hedgehog interacting protein-like 1	NM_001044380	Mm.36423	214305	ENSMUSG00000021260
105	4.36583	2.53629	2.66667	ENSMUSG00000025964	Adam23	a disintegrin and metallopeptidase domain 23	NM_001177600	Mm.124892	23792	ENSMUSG00000025964
106	4.36287	0.41586	2	ENSMUSG00000026715	Serpinc1	serine (or cysteine) peptidase inhibitor, clade C (antithrombin), member 1	NM_080844	Mm.260770	11905	ENSMUSG00000026715
107	4.35804	1.72195	7.14815	ENSMUSG00000028641	P3h1	prolyl 3-hydroxylase 1	NM_001042411	Mm.27961	56401	ENSMUSG00000028641
108	4.34856	43.3443	4.51685	ENSMUSG00000021765	Fst	follistatin	NM_001301373	Mm.4913	14313	ENSMUSG00000021765
109	4.34616	7.40175	3.94118	ENSMUSG00000006205	Htra1	HtrA serine peptidase 1	NM_019564	Mm.30156	56213	ENSMUSG00000006205
110	4.3432	1.21999	6.88889	ENSMUSG00000062661	Ncs1	neuronal calcium sensor 1	NM_019681	Mm.249318	14299	ENSMUSG00000062661
111	4.32585	4.5553	4.25	ENSMUSG00000024713	Pcsk5	proprotein convertase subtilisin/kexin type 5	NM_001163144	Mm.3401	18552	ENSMUSG00000024713
112	4.32546	15.1239	45.9167	ENSMUSG00000001131	Timp1	tissue inhibitor of metalloproteinase 1	NM_001044384	Mm.8245	21857	ENSMUSG00000001131
113	4.31912	0.157103	1.57143	ENSMUSG00000026479	Lamc2	laminin, gamma 2	NM_008485	Mm.329272	16782	ENSMUSG00000026479
114	4.3179	0.505356	7	ENSMUSG00000047747	Rnf150	ring finger protein 150	NM_177378	Mm.491438	330812	ENSMUSG00000047747
115	4.3007	1.78523	4.5	ENSMUSG00000027408	Cpxm1	carboxypeptidase X 1 (M14 family)	NM_019696	Mm.112701	56264	ENSMUSG00000027408
116	4.29631	0.642693	2	ENSMUSG00000028019	Pdgfc	platelet-derived growth factor, C polypeptide	NM_001357746	Mm.331089	54635	ENSMUSG00000028019
117	4.24641	1.63335	1.68519	ENSMUSG00000040152	Thbs1	thrombospondin 1	NM_001313914	Mm.4159	21825	ENSMUSG00000040152
118	4.23333	16.9837	2.65714	ENSMUSG00000005142	Man2b1	mannosidase 2, alpha B1	NM_010764	Mm.4219	17159	ENSMUSG00000005142
119	4.22093	8.6199	4.12	ENSMUSG00000038871	Bpgm	2,3-bisphosphoglycerate mutase	NM_007563	Mm.282863	12183	ENSMUSG00000038871
120	4.21154	11.5931	5.41333	ENSMUSG00000032487	Ptgs2	prostaglandin-endoperoxide synthase 2	NM_011198	Mm.292547	19225	ENSMUSG00000032487
121	4.19716	1.17827	2.66667	ENSMUSG00000027932	Slc27a3	solute carrier family 27 (fatty acid transporter), member 3	NM_001316688	Mm.45519	26568	ENSMUSG00000027932
122	4.18509	2.61617	5.225	ENSMUSG00000032911	Cspg4	chondroitin sulfate proteoglycan 4	NM_139001	Mm.41329	121021	ENSMUSG00000032911
123	4.08113	2.86642	1.10592	ENSMUSG00000051721	Wdcp	WD repeat and coiled coil containing	NM_001170858	Mm.146087	238037	ENSMUSG00000051721
124	4.05865	11.8385	6.09091	ENSMUSG00000052353	Cemip	cell migration inducing protein, hyaluronan binding	NM_030728	Mm.160389	80982	ENSMUSG00000052353
125	4.03415	8.45919	20.2917	ENSMUSG00000021614	Vcan	versican	NM_001081249	Mm.158700	13003	ENSMUSG00000021614
126	4.02564	5.18725	20.4	ENSMUSG00000071984	Fndc1	fibronectin type III domain containing 1	NM_001081416	Mm.379161	68655	ENSMUSG00000071984
127	4.01501	12.3735	2.6087	ENSMUSG00000067377	Tspan6	tetraspanin 6	NM_019656	Mm.46701	56496	ENSMUSG00000067377
128	3.97819	11.9012	7.23684	ENSMUSG00000028614	Ndc1	NDC1 transmembrane nucleoporin	NM_028355	Mm.28478	72787	ENSMUSG00000028614
129	3.94765	31.7287	3.72727	ENSMUSG00000058914	C1qtnf3	C1q and tumor necrosis factor related protein 3	NM_001204134	Mm.280158	81799	ENSMUSG00000058914
130	3.9039	6.15323	16.3333	ENSMUSG00000027469	Tpx2	TPX2, microtubule-associated	NM_001141975	Mm.407737	72119	ENSMUSG00000027469
131	3.87603	1.78782	7.58209	ENSMUSG00000031145	Prickle3	prickle planar cell polarity protein 3	NM_001290624	Mm.232232	54630	ENSMUSG00000031145
132	3.8545	0.0768437	1.28037	ENSMUSG00000058056	Palld	palladin, cytoskeletal associated protein	NM_001081390	Mm.29933	72333	ENSMUSG00000058056
133	3.85297	0.321346	5.51351	ENSMUSG00000037225	Fgf2	fibroblast growth factor 2	NM_008006	Mm.473689	14173	ENSMUSG00000037225
134	3.85139	13.598	5.65625	ENSMUSG00000020649	Rrm2	ribonucleotide reductase M2	NM_009104	Mm.99	20135	ENSMUSG00000020649
135	3.82436	0.714093	3.64706	ENSMUSG00000032011	Thy1	thymus cell antigen 1, theta	NM_009382	Mm.3951	21838	ENSMUSG00000032011
136	3.81307	1.39842	1.76923	ENSMUSG00000020695	Mrc2	mannose receptor, C type 2	NM_008626	Mm.235616	17534	ENSMUSG00000020695
137	3.80691	0.144749	5.40741	ENSMUSG00000073096	Lrrc61	leucine rich repeat containing 61	NM_001110160	Mm.290764	243371	ENSMUSG00000073096
138	3.78446	2.33339	1.53292	ENSMUSG00000002289	Angptl4	angiopoietin-like 4	NM_020581	Mm.196189	57875	ENSMUSG00000002289
139	3.77763	5.74383	6.11538	ENSMUSG00000034675	Dbn1	drebrin 1	NM_001177371	Mm.19016	56320	ENSMUSG00000034675
140	3.76348	47.7349	9.33823	ENSMUSG00000029816	Gpnmb	glycoprotein (transmembrane) nmb	NM_053110	Mm.302602	93695	ENSMUSG00000029816
141	3.74311	1.78523	4.16667	ENSMUSG00000028864	Hgf	hepatocyte growth factor	NM_001289458	Mm.267078	15234	ENSMUSG00000028864
142	3.70118	2.78922	1.3913	ENSMUSG00000037426	Depdc5	DEP domain containing 5	NM_001025426	Mm.101524	277854	ENSMUSG00000037426
143	3.68705	27.0872	9.83333	ENSMUSG00000054196	Cthrc1	collagen triple helix repeat containing 1	NM_026778	Mm.41556	68588	ENSMUSG00000054196
144	3.68488	1.17533	17.2	ENSMUSG00000001555	Fkbp10	FK506 binding protein 10	NM_001163481	Mm.3894	14230	ENSMUSG00000001555
145	3.631	1.36802	7.375	ENSMUSG00000034612	Chst11	carbohydrate sulfotransferase 11	NM_021439	Mm.360747	58250	ENSMUSG00000034612
146	3.61952	4.27897	6.86956	ENSMUSG00000021319	Sfrp4	secreted frizzled-related protein 4	NM_016687	Mm.42095	20379	ENSMUSG00000021319
147	3.61259	1.71968	2.22165	ENSMUSG00000005397	Nid1	nidogen 1	NM_010917	Mm.4691	18073	ENSMUSG00000005397
148	3.60698	0.682235	9.56	ENSMUSG00000016024	Lbp	lipopolysaccharide binding protein	NM_008489	Mm.218846	16803	ENSMUSG00000016024
149	3.58126	14.9178	5.52273	ENSMUSG00000024063	Lbh	limb-bud and heart	NM_029999	Mm.154109	77889	ENSMUSG00000024063
150	3.5501	20.4939	1.35714	ENSMUSG00000002459	Rgs20	regulator of G-protein signaling 20	NM_001177795	Mm.103771	58175	ENSMUSG00000002459
151	3.52473	1.59477	2.14286	ENSMUSG00000022912	Pros1	protein S (alpha)	NM_011173	Mm.127156	19128	ENSMUSG00000022912
152	3.51496	4.57405	2.66667	ENSMUSG00000079014	Serpina3i	serine (or cysteine) peptidase inhibitor, clade A, member 3I	NM_001199940	Mm.436602	628900	ENSMUSG00000079014
153	3.51296	0.107115	3.16216	ENSMUSG00000070867	Trabd2b	TraB domain containing 2B	NM_001085549	Mm.331779	666048	ENSMUSG00000070867
154	3.50895	10.4575	6.93334	ENSMUSG00000025534	Gusb	glucuronidase, beta	NM_001357025	Mm.3317	110006	ENSMUSG00000025534
155	3.49763	54.591	6.16667	ENSMUSG00000041219	Arhgap11a	Rho GTPase activating protein 11A	NM_181416	Mm.45753	228482	ENSMUSG00000041219
156	3.49657	1.23913	4.19388	ENSMUSG00000022637	Cblb	Casitas B-lineage lymphoma b	NM_001033238	Mm.328206	208650	ENSMUSG00000022637
157	3.47775	0.181272	3.17647	ENSMUSG00000021461	Fancc	Fanconi anemia, complementation group C	NM_001042673	Mm.126106	14088	ENSMUSG00000021461
158	3.47458	0.0968441	0.913043	ENSMUSG00000048410	Zfp407	zinc finger protein 407	NM_001033341	Mm.329575	240476	ENSMUSG00000048410
159	3.4672	38.8261	1	ENSMUSG00000041540	Sox5	SRY (sex determining region Y)-box 5	NM_001113559	Mm.1752	20678	ENSMUSG00000041540
160	3.46209	1.73165	1.4375	ENSMUSG00000046111	Cep295	centrosomal protein 295	NM_176976	Mm.218317	319675	ENSMUSG00000046111
161	3.44877	2.55639	0.737705	ENSMUSG00000063108	Zfp26	zinc finger protein 26	NM_001357809	Mm.107441	22688	ENSMUSG00000063108
162	3.44566	0.147632	1.40909	ENSMUSG00000013419	Zfp651	zinc finger protein 651	NM_001166644	Mm.473702	270210	ENSMUSG00000013419
163	3.43428	10.9635	10.1667	ENSMUSG00000032265	Fam46a	family with sequence similarity 46, member A	NM_001160378	Mm.74610	212943	ENSMUSG00000032265
164	3.42293	5.25251	2.31579	ENSMUSG00000026670	Uap1	UDP-N-acetylglucosamine pyrophosphorylase 1	NM_001305045	Mm.27969	107652	ENSMUSG00000026670
165	3.42254	9.17586	5.58333	ENSMUSG00000036446	Lum	lumican	NM_008524	Mm.18888	17022	ENSMUSG00000036446
166	3.4108	1.55567	9.21052	ENSMUSG00000023909	Paqr4	progestin and adipoQ receptor family member IV	NM_023824	Mm.491253	76498	ENSMUSG00000023909
167	3.41008	2.11061	0.960606	ENSMUSG00000031010	Usp9x	ubiquitin specific peptidase 9, X chromosome	NM_009481	Mm.242646	22284	ENSMUSG00000031010
168	3.40717	1.81579	0.457143	ENSMUSG00000039542	Ncam1	neural cell adhesion molecule 1	NM_001081445	Mm.4974	17967	ENSMUSG00000039542
169	3.40672	0.436565	2.81818	ENSMUSG00000009145	Dqx1	DEAQ RNA-dependent ATPase	NM_033606	Mm.140332	93838	ENSMUSG00000009145
170	3.40075	16.7748	1.27778	ENSMUSG00000049811	Fam161a	family with sequence similarity 161, member A	NM_028672	Mm.252406	73873	ENSMUSG00000049811
171	3.39165	8.09898	26.1667	ENSMUSG00000046402	Rbp1	retinol binding protein 1, cellular	NM_011254	Mm.279741	19659	ENSMUSG00000046402
172	3.3861	1.34701	5.57143	ENSMUSG00000027386	Fbln7	fibulin 7	NM_024237	Mm.5107	70370	ENSMUSG00000027386
173	3.3779	2.78353	0.766423	ENSMUSG00000026180	Cxcr2	chemokine (C-X-C motif) receptor 2	NM_009909	Mm.234466	12765	ENSMUSG00000026180
174	3.344	7.29112	2.26772	ENSMUSG00000005034	Prkacb	protein kinase, cAMP dependent, catalytic, beta	NM_001164198	Mm.16766	18749	ENSMUSG00000005034
175	3.33921	0.41586	16.7778	ENSMUSG00000036223	Ska1	spindle and kinetochore associated complex subunit 1	NM_001164355	Mm.283406	66468	ENSMUSG00000036223
176	3.33405	13.6847	17.7059	ENSMUSG00000019122	Ccl9	chemokine (C-C motif) ligand 9	NM_011338	Mm.416125	20308	ENSMUSG00000019122
177	3.33374	5.41167	5.17647	ENSMUSG00000031558	Slit2	slit guidance ligand 2	NM_001291227	Mm.289739	20563	ENSMUSG00000031558
178	3.28045	16.1993	0.846154	ENSMUSG00000054293	P2ry10b	purinergic receptor P2Y, G-protein coupled 10B	NM_001122595	Mm.265244	213438	ENSMUSG00000054293
179	3.27083	12.5551	4.92857	ENSMUSG00000031595	Pdgfrl	platelet-derived growth factor receptor-like	NM_026840	Mm.284246	68797	ENSMUSG00000031595
180	3.26991	28.0922	7.60526	ENSMUSG00000026072	Il1r1	interleukin 1 receptor, type I	NM_001123382	Mm.896	16177	ENSMUSG00000026072
181	3.26533	8.29671	0.775194	ENSMUSG00000032238	Rora	RAR-related orphan receptor alpha	NM_001289916	Mm.378450	19883	ENSMUSG00000032238
182	3.2277	6.67883	1.8595	ENSMUSG00000007817	Zmiz1	zinc finger, MIZ-type containing 1	NM_001033402	Mm.227484	328365	ENSMUSG00000007817
183	3.22446	1.8191	2.07143	ENSMUSG00000043631	Ecm2	extracellular matrix protein 2, female organ and adipocyte specific	NM_001012324	Mm.386931	407800	ENSMUSG00000043631
184	3.21957	1.22821	1.20233	ENSMUSG00000021549	Rasa1	RAS p21 protein activator 1	NM_145452	Mm.259653	218397	ENSMUSG00000021549
185	3.21557	0.252487	14.6111	ENSMUSG00000029718	Pcolce	procollagen C-endopeptidase enhancer protein	NM_008788	Mm.262345	18542	ENSMUSG00000029718
186	3.20798	0.112216	3.61818	ENSMUSG00000042225	Ammecr1	Alport syndrome, mental retardation, midface hypoplasia and elliptocytosis chromosomal region gene 1	NM_019496	Mm.143724	56068	ENSMUSG00000042225
187	3.20651	1.24659	5.65615	ENSMUSG00000001025	S100a6	S100 calcium binding protein A6 (calcyclin)	NM_011313	Mm.100144	20200	ENSMUSG00000001025
188	3.17517	7.55898	3.51163	ENSMUSG00000034349	Smc4	structural maintenance of chromosomes 4	NM_001356976	Mm.206841	70099	ENSMUSG00000034349
189	3.11322	15.3969	1.69767	ENSMUSG00000031925	Maml2	mastermind like transcriptional coactivator 2	NM_001013813	Mm.116898	270118	ENSMUSG00000031925
190	3.06067	1.6215	8.82857	ENSMUSG00000020473	Aebp1	AE binding protein 1	NM_001291857	Mm.3317	11568	ENSMUSG00000020473
191	3.05454	1.26883	9	ENSMUSG00000021508	Cxcl14	chemokine (C-X-C motif) ligand 14	NM_019568	Mm.30211	57266	ENSMUSG00000021508
192	3.04476	1.55838	11.2857	ENSMUSG00000015652	Steap1	six transmembrane epithelial antigen of the prostate 1	NM_027399	Mm.85429	70358	ENSMUSG00000015652
193	3.03119	1.71081	57	ENSMUSG00000017737	Mmp9	matrix metallopeptidase 9	NM_013599	Mm.4406	17395	ENSMUSG00000017737
194	2.95108	0.282785	11.2609	ENSMUSG00000038930	Rccd1	RCC1 domain containing 1	NM_173445	Mm.474502	269955	ENSMUSG00000038930
195	2.90303	5.01383	20.8333	ENSMUSG00000046318	Ccbe1	collagen and calcium binding EGF domains 1	NM_178793	Mm.442049	320924	ENSMUSG00000046318
196	2.86299	29.8245	13.4348	ENSMUSG00000037568	Vash2	vasohibin 2	NM_144879	Mm.22856	226841	ENSMUSG00000037568
197	2.80648	16.0185	3.08511	ENSMUSG00000063524	Eno1	enolase 1, alpha non-neuron	NM_023119	Mm.70666	13806	ENSMUSG00000063524
198	2.80484	6.41019	13.421	ENSMUSG00000027797	Dclk1	doublecortin-like kinase 1	NM_001111051	Mm.393242	13175	ENSMUSG00000027797
199	2.80443	4.21308	34.2727	ENSMUSG00000018927	Ccl6	chemokine (C-C motif) ligand 6	NM_009139	Mm.137	20305	ENSMUSG00000018927
200	2.79811	36.1798	6.22222	ENSMUSG00000035683	Melk	maternal embryonic leucine zipper kinase	NM_010790	Mm.268668	17279	ENSMUSG00000035683
201	2.77158	1.78669	8.54546	ENSMUSG00000040212	Emp3	epithelial membrane protein 3	NM_001146346	Mm.20829	13732	ENSMUSG00000040212
202	2.75984	0.118388	16.4583	ENSMUSG00000014329	Bicc1	BicC family RNA binding protein 1	NM_001347189	Mm.286834	83675	ENSMUSG00000014329
203	2.72444	4.52498	8.83333	ENSMUSG00000028047	Thbs3	thrombospondin 3	NM_013691	Mm.2114	21827	ENSMUSG00000028047
204	2.71141	22.6157	7.5	ENSMUSG00000021569	Trip13	thyroid hormone receptor interactor 13	NM_027182	Mm.275095	69716	ENSMUSG00000021569
205	2.67779	0.823954	10	ENSMUSG00000037474	Dtl	denticleless E3 ubiquitin protein ligase	NM_001305233	Mm.189102	76843	ENSMUSG00000037474
206	2.66699	0.261838	7.81818	ENSMUSG00000026411	Tmem9	transmembrane protein 9	NM_001160145	Mm.41773	66241	ENSMUSG00000026411
207	2.64145	18.3945	5	ENSMUSG00000096145	Vkorc1	vitamin K epoxide reductase complex, subunit 1	NM_178600	Mm.29703	27973	ENSMUSG00000096145
208	2.63949	0.133389	9.66667	ENSMUSG00000020323	Prss57	protease, serine 57	NM_001042710	Mm.491308	73106	ENSMUSG00000020323
209	2.63413	2.63371	15.3461	ENSMUSG00000027490	E2f1	E2F transcription factor 1	NM_001291105	Mm.18036	13555	ENSMUSG00000027490
210	2.62322	40.8331	4	ENSMUSG00000037628	Cdkn3	cyclin-dependent kinase inhibitor 3	NM_001360041	Mm.272394	72391	ENSMUSG00000037628
211	2.61923	7.3305	13.3188	ENSMUSG00000012126	Ubxn11	UBX domain protein 11	NM_026257	Mm.282029	67586	ENSMUSG00000012126
212	2.61912	6.91313	7.84745	ENSMUSG00000029781	Fkbp9	FK506 binding protein 9	NM_012056	Mm.20943	27055	ENSMUSG00000029781
213	2.609	31.9905	3.1	ENSMUSG00000021338	Carmil1	capping protein regulator and myosin 1 linker 1	NM_001311122	Mm.211047	68732	ENSMUSG00000021338
214	2.60369	4.17411	20.2692	ENSMUSG00000026574	Dpt	dermatopontin	NM_019759	Mm.28935	56429	ENSMUSG00000026574
215	2.59665	10.8155	2.06667	ENSMUSG00000063564	Col23a1	collagen, type XXIII, alpha 1	NM_153393	Mm.154093	237759	ENSMUSG00000063564
216	2.58096	3.29126	8.07692	ENSMUSG00000024053	Emilin2	elastin microfibril interfacer 2	NM_001357336	Mm.23462	246707	ENSMUSG00000024053
217	2.55848	12.4944	5.35714	ENSMUSG00000050761	Gp1bb	glycoprotein Ib, beta polypeptide	NM_001001999	Mm.475622	14724	ENSMUSG00000050761
218	2.5155	11.2913	5.47368	ENSMUSG00000027331	Knstrn	kinetochore-localized astrin/SPAG5 binding	NM_026412	Mm.252695	51944	ENSMUSG00000027331
219	2.48569	17.3401	12.4167	ENSMUSG00000028480	Glipr2	GLI pathogenesis-related 2	NM_027450	Mm.22213	384009	ENSMUSG00000028480
220	2.45935	1.60889	10.7547	ENSMUSG00000017466	Timp2	tissue inhibitor of metalloproteinase 2	NM_011594	Mm.206505	21858	ENSMUSG00000017466
221	2.39083	38.203	0.758621	ENSMUSG00000031093	Dock11	dedicator of cytokinesis 11	NM_001009947	Mm.32873	75974	ENSMUSG00000031093
222	2.37283	0.510067	8.81818	ENSMUSG00000062345	Serpinb2	serine (or cysteine) peptidase inhibitor, clade B, member 2	NM_001174170	Mm.271870	18788	ENSMUSG00000062345
223	2.35393	1.17827	13.8824	ENSMUSG00000029516	Cit	citron	NM_007708	Mm.8321	12704	ENSMUSG00000029516
224	2.32745	21.236	1.06522	ENSMUSG00000026208	Des	desmin	NM_010043	Mm.6712	13346	ENSMUSG00000026208
225	2.31471	3.55922	9.08696	ENSMUSG00000028541	B4galt2	UDP-Gal:betaGlcNAc beta 1,4- galactosyltransferase, polypeptide 2	NM_001253381	Mm.123843	53418	ENSMUSG00000028541
226	2.3147	13.1148	8.57143	ENSMUSG00000029126	Nsg1	neuron specific gene family member 1	NM_001359090	Mm.7414	18196	ENSMUSG00000029126
227	2.30726	24.6154	10.4082	ENSMUSG00000048612	Myof	myoferlin	NM_001099634	Mm.34674	226101	ENSMUSG00000048612
228	2.27101	103.957	3.66667	ENSMUSG00000019850	Tnfaip3	tumor necrosis factor, alpha-induced protein 3	NM_001166402	Mm.116683	21929	ENSMUSG00000019850
229	2.25392	13.1343	28.2143	ENSMUSG00000022094	Slc39a14	solute carrier family 39 (zinc transporter), member 14	NM_001135151	Mm.270647	213053	ENSMUSG00000022094
230	2.24129	0.706962	19.8333	ENSMUSG00000017861	Mybl2	myeloblastosis oncogene-like 2	NM_008652	Mm.4594	17865	ENSMUSG00000017861
231	2.22517	9.1835	9.47619	ENSMUSG00000017057	Il13ra1	interleukin 13 receptor, alpha 1	NM_133990	Mm.24208	16164	ENSMUSG00000017057
232	2.21469	0.642693	8.5	ENSMUSG00000063727	Tnfrsf11b	tumor necrosis factor receptor superfamily, member 11b (osteoprotegerin)	NM_008764	Mm.15383	18383	ENSMUSG00000063727
233	2.18584	13.2234	3.75	ENSMUSG00000022206	Npr3	natriuretic peptide receptor 3	NM_001039181	Mm.25259	18162	ENSMUSG00000022206
234	2.16671	21.4719	2.08197	ENSMUSG00000020674	Pxdn	peroxidasin	NM_181395	Mm.251774	69675	ENSMUSG00000020674
235	2.16274	15.1588	6.10526	ENSMUSG00000038059	Smim3	small integral membrane protein 3	NM_134133	Mm.273197	106878	ENSMUSG00000038059
236	2.14713	11.5531	22.1333	ENSMUSG00000033386	Frrs1	ferric-chelate reductase 1	NM_001113478	Mm.66293	20321	ENSMUSG00000033386
237	2.14337	2.79439	8.11711	ENSMUSG00000044768	D1Ertd622e	DNA segment, Chr 1, ERATO Doi 622, expressed	NM_001355071	Mm.12309	52392	ENSMUSG00000044768
238	2.10897	18.8595	2	ENSMUSG00000028015	Ctso	cathepsin O	NM_177662	Mm.254642	229445	ENSMUSG00000028015
239	2.07719	18.6619	9.21428	ENSMUSG00000040133	Gpr176	G protein-coupled receptor 176	NM_201367	Mm.70979	381413	ENSMUSG00000040133
240	2.07016	1.1444	8.22727	ENSMUSG00000042834	Nrep	neuronal regeneration related protein	NM_001109988	Mm.407415	27528	ENSMUSG00000042834
241	2.01282	0.558675	11.0476	ENSMUSG00000017716	Birc5	baculoviral IAP repeat-containing 5	NM_001012272	Mm.8552	11799	ENSMUSG00000017716
242	2.00434	8.23354	14.0299	ENSMUSG00000056758	Hmga2	high mobility group AT-hook 2	NM_001347170	Mm.157190	15364	ENSMUSG00000056758
243	2.00166	18.9104	2.27778	ENSMUSG00000015094	Npdc1	neural proliferation, differentiation and control 1	NM_008721	Mm.1131	18146	ENSMUSG00000015094
244	2.00154	26.6707	2.66667	ENSMUSG00000051048	P4ha3	procollagen-proline, 2-oxoglutarate 4-dioxygenase (proline 4-hydroxylase), alpha polypeptide III	NM_177161	Mm.150294	320452	ENSMUSG00000051048
245	1.9973	12.9819	2.48387	ENSMUSG00000032194	Kank2	KN motif and ankyrin repeat domains 2	NM_145611	Mm.257371	235041	ENSMUSG00000032194
246	1.98718	5.85945	18.6774	ENSMUSG00000022673	Mcm4	minichromosome maintenance complex component 4	NM_008565	Mm.1500	17217	ENSMUSG00000022673
247	1.98207	13.2342	14.1538	ENSMUSG00000074934	Grem1	gremlin 1, DAN family BMP antagonist	NM_011824	Mm.166318	23892	ENSMUSG00000074934
248	1.97961	11.0162	4.35294	ENSMUSG00000023505	Cdca3	cell division cycle associated 3	NM_013538	Mm.285723	14793	ENSMUSG00000023505
249	1.97424	0.191071	10.5	ENSMUSG00000025128	Bhlhe22	basic helix-loop-helix family, member e22	NM_021560	Mm.149938	59058	ENSMUSG00000025128
250	1.96925	0.353481	13.25	ENSMUSG00000045917	Tmem268	transmembrane protein 268	NM_001356354	Mm.41523	230279	ENSMUSG00000045917
251	1.96473	24.4213	0.965517	ENSMUSG00000042042	Csgalnact2	chondroitin sulfate N-acetylgalactosaminyltransferase 2	NM_030165	Mm.300317	78752	ENSMUSG00000042042
252	1.95972	18.1069	3.83333	ENSMUSG00000025804	Ccr1	chemokine (C-C motif) receptor 1	NM_009912	Mm.274927	12768	ENSMUSG00000025804
253	1.93109	13.3948	14	ENSMUSG00000041577	Prelp	proline arginine-rich end leucine-rich repeat	NM_054077	Mm.214514	116847	ENSMUSG00000041577
254	1.9237	25.2544	1.83333	ENSMUSG00000026253	Chrng	cholinergic receptor, nicotinic, gamma polypeptide	NM_009604	Mm.2810	11449	ENSMUSG00000026253
255	1.9235	5.35278	14.1429	ENSMUSG00000045312	Lhfpl2	lipoma HMGIC fusion partner-like 2	NM_172589	Mm.316553	218454	ENSMUSG00000045312
256	1.91838	0.504973	7.83333	ENSMUSG00000039252	Lgi2	leucine-rich repeat LGI family, member 2	NM_001310604	Mm.44721	246316	ENSMUSG00000039252
257	1.91363	26.0637	3	ENSMUSG00000029778	Adcyap1r1	adenylate cyclase activating polypeptide 1 receptor 1	NM_001025372	Mm.44245	11517	ENSMUSG00000029778
258	1.89918	10.9598	0.447619	ENSMUSG00000031628	Casp3	caspase 3	NM_001284409	Mm.34405	12367	ENSMUSG00000031628
259	1.87878	6.44952	11.1429	ENSMUSG00000007805	Twist2	twist basic helix-loop-helix transcription factor 2	NM_007855	Mm.9474	13345	ENSMUSG00000007805
260	1.87348	12.8956	2.17143	ENSMUSG00000037465	Klf10	Kruppel-like factor 10	NM_001289471	Mm.4292	21847	ENSMUSG00000037465
261	1.86253	4.98977	8.7757	ENSMUSG00000026586	Prrx1	paired related homeobox 1	NM_001025570	Mm.288642	18933	ENSMUSG00000026586
262	1.85059	12.9089	0.84507	ENSMUSG00000060568	Fam78b	family with sequence similarity 78, member B	NM_001160261	Mm.389217	226610	ENSMUSG00000060568
263	1.83877	10.7699	3.33333	ENSMUSG00000024990	Rbp4	retinol binding protein 4, plasma	NM_001159487	Mm.2605	19662	ENSMUSG00000024990
264	1.83208	7.2804	13.3214	ENSMUSG00000022894	Adamts5	a disintegrin-like and metallopeptidase (reprolysin type) with thrombospondin type 1 motif, 5 (aggrecanase-2)	NM_011782	Mm.112933	23794	ENSMUSG00000022894
265	1.82801	23.5803	11.3636	ENSMUSG00000026786	Apbb1ip	amyloid beta (A4) precursor protein-binding, family B, member 1 interacting protein	NM_019456	Mm.14255	54519	ENSMUSG00000026786
266	1.82057	2.74069	13.1538	ENSMUSG00000032353	Tmed3	transmembrane p24 trafficking protein 3	NM_025360	Mm.27606	66111	ENSMUSG00000032353
267	1.81347	11.8586	1.27692	ENSMUSG00000038172	Ttc39b	tetratricopeptide repeat domain 39B	NM_025782	Mm.5540	69863	ENSMUSG00000038172
268	1.81163	3.81215	11.288	ENSMUSG00000005973	Rcn1	reticulocalbin 1	NM_009037	Mm.4876	19672	ENSMUSG00000005973
269	1.80613	12.0307	4.24505	ENSMUSG00000006014	Prg4	proteoglycan 4 (megakaryocyte stimulating factor, articular superficial zone protein)	NM_001110146	Mm.174256	96875	ENSMUSG00000006014
270	1.79903	0.815901	27.8793	ENSMUSG00000024810	Il33	interleukin 33	NM_001164724	Mm.182359	77125	ENSMUSG00000024810
271	1.79753	12.0532	2.10294	ENSMUSG00000018417	Myo1b	myosin IB	NM_001161817	Mm.3390	17912	ENSMUSG00000018417
272	1.79619	15.067	1.05405	ENSMUSG00000057722	Lepr	leptin receptor	NM_001122899	Mm.259282	16847	ENSMUSG00000057722
273	1.7735	0.642693	9.66667	ENSMUSG00000010797	Wnt2	wingless-type MMTV integration site family, member 2	NM_023653	Mm.33653	22413	ENSMUSG00000010797
274	1.76122	2.18687	9.92593	ENSMUSG00000025289	Prdx4	peroxiredoxin 4	NM_001313711	Mm.247542	53381	ENSMUSG00000025289
275	1.75775	3.80629	11.9615	ENSMUSG00000029108	Pcdh7	protocadherin 7	NM_001122758	Mm.332387	54216	ENSMUSG00000029108
276	1.7472	2.51869	9.76667	ENSMUSG00000031934	Panx1	pannexin 1	NM_019482	Mm.142253	55991	ENSMUSG00000031934
277	1.74336	1.78523	8.5	ENSMUSG00000057604	Lmcd1	LIM and cysteine-rich domains 1	NM_144799	Mm.234441	30937	ENSMUSG00000057604
278	1.70405	16.6094	0.9	ENSMUSG00000030730	Atp2a1	ATPase, Ca++ transporting, cardiac muscle, fast twitch 1	NM_007504	Mm.35134	11937	ENSMUSG00000030730
279	1.70033	14.2282	1.30769	ENSMUSG00000032525	Nktr	natural killer tumor recognition sequence	NM_010918	Mm.32842	18087	ENSMUSG00000032525
280	1.69788	5.71842	11.8649	ENSMUSG00000027170	Eif3m	eukaryotic translation initiation factor 3, subunit M	NM_145380	Mm.379278	98221	ENSMUSG00000027170
281	1.69358	13.5793	0.910112	ENSMUSG00000090137	Uba52	ubiquitin A-52 residue ribosomal protein fusion product 1	NM_001348227	Mm.297372	22186	ENSMUSG00000090137
282	1.68581	11.5112	2.28205	ENSMUSG00000028247	Coq3	coenzyme Q3 methyltransferase	NM_001356348	Mm.5662	230027	ENSMUSG00000028247
283	1.6849	10.3766	8.60345	ENSMUSG00000015354	Pcolce2	procollagen C-endopeptidase enhancer 2	NM_029620	Mm.46016	76477	ENSMUSG00000015354
284	1.67763	0.267384	7.75	ENSMUSG00000028980	H6pd	hexose-6-phosphate dehydrogenase (glucose 1-dehydrogenase)	NM_001291004	Mm.22183	100198	ENSMUSG00000028980
285	1.66372	4.60863	11.3714	ENSMUSG00000028843	Sh3bgrl3	SH3 domain binding glutamic acid-rich protein-like 3	NM_080559	Mm.22240	73723	ENSMUSG00000028843
286	1.65302	15.0249	4.72	ENSMUSG00000034591	Slc41a2	solute carrier family 41, member 2	NM_177388	Mm.67073	338365	ENSMUSG00000034591
287	1.64857	5.82208	32.9474	ENSMUSG00000029231	Pdgfra	platelet derived growth factor receptor, alpha polypeptide	NM_001083316	Mm.221403	18595	ENSMUSG00000029231
288	1.62007	0.543817	11.5625	ENSMUSG00000044734	Serpinb1a	serine (or cysteine) peptidase inhibitor, clade B, member 1a	NM_025429	Mm.20144	66222	ENSMUSG00000044734
289	1.6191	0.935514	16.1463	ENSMUSG00000032024	Clmp	CXADR-like membrane protein	NM_133733	Mm.280560	71566	ENSMUSG00000032024
290	1.61124	3.69727	8.23847	ENSMUSG00000036256	Igfbp7	insulin-like growth factor binding protein 7	NM_001159518	Mm.233470	29817	ENSMUSG00000036256
291	1.58785	11.2181	9.09091	ENSMUSG00000022367	Has2	hyaluronan synthase 2	NM_008216	Mm.5148	15117	ENSMUSG00000022367
292	1.58487	12.0553	3.5	ENSMUSG00000025473	Adam8	a disintegrin and metallopeptidase domain 8	NM_001291066	Mm.15969	11501	ENSMUSG00000025473
293	1.58016	53.0747	0.833333	ENSMUSG00000055991	Zkscan5	zinc finger with KRAB and SCAN domains 5	NM_001167944	Mm.332842	22757	ENSMUSG00000055991
294	1.56651	4.78055	8.3	ENSMUSG00000070044	Fam149a	family with sequence similarity 149, member A	NM_153535	Mm.51259	212326	ENSMUSG00000070044
295	1.5597	18.6271	4.07692	ENSMUSG00000058665	En1	engrailed 1	NM_010133	Mm.2657	13798	ENSMUSG00000058665
296	1.54104	43.3468	4.01754	ENSMUSG00000020363	Gfpt2	glutamine fructose-6-phosphate transaminase 2	NM_013529	Mm.24402	14584	ENSMUSG00000020363
297	1.53865	30.6756	0.955555	ENSMUSG00000021376	Tpmt	thiopurine methyltransferase	NM_016785	Mm.10169	22017	ENSMUSG00000021376
298	1.53509	6.94275	8.86667	ENSMUSG00000025192	Entpd7	ectonucleoside triphosphate diphosphohydrolase 7	NM_053103	Mm.248237	93685	ENSMUSG00000025192
299	1.52587	10.8278	0.45098	ENSMUSG00000029772	Ahcyl2	S-adenosylhomocysteine hydrolase-like 2	NM_001171000	Mm.210899	74340	ENSMUSG00000029772
300	1.52064	20.4939	1.07692	ENSMUSG00000022421	Nptxr	neuronal pentraxin receptor	NM_030689	Mm.38438	73340	ENSMUSG00000022421
301	1.51765	4.58524	17.0806	ENSMUSG00000000693	Loxl3	lysyl oxidase-like 3	NM_013586	Mm.380433	16950	ENSMUSG00000000693
302	1.51133	23.2856	9	ENSMUSG00000054728	Phactr1	phosphatase and actin regulator 1	NM_001005740	Mm.160124	218194	ENSMUSG00000054728
303	1.51057	6.5725	23.8235	ENSMUSG00000000957	Mmp14	matrix metallopeptidase 14 (membrane-inserted)	NM_008608	Mm.280175	17387	ENSMUSG00000000957
304	1.50457	15.3455	9.66667	ENSMUSG00000040026	Saa3	serum amyloid A 3	NM_011315	Mm.14277	20210	ENSMUSG00000040026
305	1.50294	1.58792	7.96774	ENSMUSG00000033581	Igf2bp2	insulin-like growth factor 2 mRNA binding protein 2	NM_183029	Mm.489442	319765	ENSMUSG00000033581
306	1.49881	14.4919	1.65385	ENSMUSG00000026880	Stom	stomatin	NM_013515	Mm.295284	13830	ENSMUSG00000026880
307	1.46954	9.07198	13.175	ENSMUSG00000017929	B4galt5	UDP-Gal:betaGlcNAc beta 1,4-galactosyltransferase, polypeptide 5	NM_019835	Mm.200886	56336	ENSMUSG00000017929
308	1.41776	4.73099	8.18577	ENSMUSG00000023106	Denr	density-regulated protein	NM_026603	Mm.28549	68184	ENSMUSG00000023106
309	1.40282	13.1657	3.91489	ENSMUSG00000022965	Ifngr2	interferon gamma receptor 2	NM_008338	Mm.249364	15980	ENSMUSG00000022965
310	1.40117	12.3678	4.95454	ENSMUSG00000024590	Lmnb1	lamin B1	NM_010721	Mm.4105	16906	ENSMUSG00000024590
311	1.39846	2.37664	10.25	ENSMUSG00000055172	C1ra	complement component 1, r subcomponent A	NM_023143	Mm.333375	50909	ENSMUSG00000055172
312	1.3899	16.8087	6.62264	ENSMUSG00000027962	Vcam1	vascular cell adhesion molecule 1	NM_011693	Mm.76649	22329	ENSMUSG00000027962
313	1.38228	1.47383	22.95	ENSMUSG00000023886	Smoc2	SPARC related modular calcium binding 2	NM_022315	Mm.30162	64074	ENSMUSG00000023886
314	1.36556	5.74969	18.0888	ENSMUSG00000030116	Mfap5	microfibrillar associated protein 5	NM_001347434	Mm.41931	50530	ENSMUSG00000030116
315	1.36386	5.56329	10.5455	ENSMUSG00000021994	Wnt5a	wingless-type MMTV integration site family, member 5A	NM_001256224	Mm.287544	22418	ENSMUSG00000021994
316	1.34375	11.0956	15.125	ENSMUSG00000045573	Penk	preproenkephalin	NM_001002927	Mm.475097	18619	ENSMUSG00000045573
317	1.33701	13.2234	0.533333	ENSMUSG00000020072	Pbld2	phenazine biosynthesis-like protein domain containing 2	NM_026085	Mm.368563	67307	ENSMUSG00000020072
318	1.33112	2.80739	8.025	ENSMUSG00000024150	Mcfd2	multiple coagulation factor deficiency 2	NM_139295	Mm.30251	193813	ENSMUSG00000024150
319	1.32138	16.0905	1.57143	ENSMUSG00000041353	Tmem29	transmembrane protein 29	NM_001164683	Mm.277309	382245	ENSMUSG00000041353
320	1.31974	11.0253	0.9	ENSMUSG00000037499	Nenf	neuron derived neurotrophic factor	NM_025424	Mm.46444	66208	ENSMUSG00000037499
321	1.2997	0.228052	7.62069	ENSMUSG00000041779	Tram2	translocating chain-associating membrane protein 2	NM_177409	Mm.185680	170829	ENSMUSG00000041779
322	1.29878	24.6457	1.42222	ENSMUSG00000029552	Tes	testis derived transcript	NM_011570	Mm.436548	21753	ENSMUSG00000029552
323	1.29832	12.6272	1.77778	ENSMUSG00000002279	Lmf1	lipase maturation factor 1	NM_029624	Mm.12787	76483	ENSMUSG00000002279
324	1.28408	18.4819	1.74359	ENSMUSG00000059363	Fxn	frataxin	NM_008044	Mm.7319	14297	ENSMUSG00000059363
325	1.27882	11.6323	1.15385	ENSMUSG00000032298	Neil1	nei endonuclease VIII-like 1 (E. coli)	NM_001357409	Mm.35749	72774	ENSMUSG00000032298
326	1.27129	0.0502882	11.1373	ENSMUSG00000048578	Mlec	malectin	NM_175403	Mm.153963	109154	ENSMUSG00000048578
327	1.26703	5.33414	8.67273	ENSMUSG00000038366	Lasp1	LIM and SH3 protein 1	NM_010688	Mm.271967	16796	ENSMUSG00000038366
328	1.25506	1.14966	8.82609	ENSMUSG00000053398	Phgdh	3-phosphoglycerate dehydrogenase	NM_016966	Mm.16898	236539	ENSMUSG00000053398
329	1.25068	10.948	18.0741	ENSMUSG00000037411	Serpine1	serine (or cysteine) peptidase inhibitor, clade E, member 1	NM_008871	Mm.250422	18787	ENSMUSG00000037411
330	1.24456	16.1986	0.246032	ENSMUSG00000000804	Usp32	ubiquitin specific peptidase 32	NM_001029934	Mm.178524	237898	ENSMUSG00000000804
331	1.24333	1.17827	10.1667	ENSMUSG00000034997	Htr2a	5-hydroxytryptamine (serotonin) receptor 2A	NM_172812	Mm.214351	15558	ENSMUSG00000034997
332	1.24035	13.9494	1.75	ENSMUSG00000012428	Steap4	STEAP family member 4	NM_054098	Mm.31403	117167	ENSMUSG00000012428
333	1.23794	10.7599	0.421053	ENSMUSG00000022799	Arhgap31	Rho GTPase activating protein 31	NM_020260	Mm.370848	12549	ENSMUSG00000022799
334	1.23499	11.2419	1.34483	ENSMUSG00000023991	Foxp4	forkhead box P4	NM_001110824	Mm.240062	74123	ENSMUSG00000023991
335	1.23023	44.1892	1.11111	ENSMUSG00000044286	Olfr221	olfactory receptor 221	NM_001001808	Mm.377946	258420	ENSMUSG00000044286
336	1.21848	58.8122	4.97368	ENSMUSG00000028108	Ecm1	extracellular matrix protein 1	NM_001252653	Mm.3433	13601	ENSMUSG00000028108
337	1.21394	30.0101	12.5	ENSMUSG00000030144	Clec4d	C-type lectin domain family 4, member d	NM_001163161	Mm.441101	17474	ENSMUSG00000030144
338	1.20508	12.1053	1.075	ENSMUSG00000022971	Ifnar2	interferon (alpha and beta) receptor 2	NM_001110498	Mm.6834	15976	ENSMUSG00000022971
339	1.20345	4.98886	13.7358	ENSMUSG00000050737	Ptges	prostaglandin E synthase	NM_022415	Mm.28768	64292	ENSMUSG00000050737
340	1.17431	3.10852	8.28824	ENSMUSG00000034708	Grn	granulin	NM_008175	Mm.1568	14824	ENSMUSG00000034708
341	1.16775	0.47029	23.4324	ENSMUSG00000033350	Chst2	carbohydrate sulfotransferase 2	NM_018763	Mm.212446	54371	ENSMUSG00000033350
342	1.16006	15.9442	4	ENSMUSG00000026480	Ncf2	neutrophil cytosolic factor 2	NM_010877	Mm.270307	17970	ENSMUSG00000026480
343	1.12146	17.2014	4.71875	ENSMUSG00000074743	Thbd	thrombomodulin	NM_009378	Mm.24096	21824	ENSMUSG00000074743
344	1.12011	17.7577	1.1	ENSMUSG00000040928	S100pbp	S100P binding protein	NM_001347203	Mm.172064	74648	ENSMUSG00000040928
345	1.1196	10.6614	3.27778	ENSMUSG00000024789	Jak2	Janus kinase 2	NM_001048177	Mm.275839	16452	ENSMUSG00000024789
346	1.11138	12.4882	6.67391	ENSMUSG00000027358	Bmp2	bone morphogenetic protein 2	NM_007553	Mm.103205	12156	ENSMUSG00000027358
347	1.11106	11.1534	1.28571	ENSMUSG00000051007	Gatd1	glutamine amidotransferase like class 1 domain containing 1	NM_172116	Mm.290953	213350	ENSMUSG00000051007
348	1.10981	16.2528	2.88462	ENSMUSG00000067365	Tmem128	transmembrane protein 128	NM_001356960	Mm.256185	66309	ENSMUSG00000067365
349	1.1061	33.3198	12.8333	ENSMUSG00000025044	Msr1	macrophage scavenger receptor 1	NM_001113326	Mm.239291	20288	ENSMUSG00000025044
350	1.0657	2.15956	8.03417	ENSMUSG00000023004	Tuba1b	tubulin, alpha 1B	NM_011654	Mm.392113	22143	ENSMUSG00000023004
351	1.05782	18.1069	2.15	ENSMUSG00000089917	Uckl1	uridine-cytidine kinase 1-like 1	NM_026765	Mm.232400	68556	ENSMUSG00000089917
352	1.05655	3.62604	16.7019	ENSMUSG00000028583	Pdpn	podoplanin	NM_001290822	Mm.2976	14726	ENSMUSG00000028583
353	1.05553	0.353481	17.6	ENSMUSG00000026097	Ormdl1	ORM1-like 1 (S. cerevisiae)	NM_145517	Mm.212846	227102	ENSMUSG00000026097
354	1.05188	43.7922	1	ENSMUSG00000048240	Gng7	guanine nucleotide binding protein (G protein), gamma 7	NM_001038655	Mm.222496	14708	ENSMUSG00000048240
355	1.04929	52.779	1.33333	ENSMUSG00000038368	Focad	focadhesin	NM_001081184	Mm.287210	230393	ENSMUSG00000038368
356	1.04929	41.0355	0.666667	ENSMUSG00000044912	Syt16	synaptotagmin XVI	NM_172804	Mm.311393	238266	ENSMUSG00000044912
357	1.03023	0.504973	12.0909	ENSMUSG00000009185	Ccl8	chemokine (C-C motif) ligand 8	NM_021443	Mm.42029	20307	ENSMUSG00000009185
358	1.02769	11.0523	9.76812	ENSMUSG00000063415	Cyp26b1	cytochrome P450, family 26, subfamily b, polypeptide 1	NM_001177713	Mm.255246	232174	ENSMUSG00000063415
359	1.02039	7.46207	12.3	ENSMUSG00000029379	Cxcl3	chemokine (C-X-C motif) ligand 3	NM_203320	Mm.244289	330122	ENSMUSG00000029379
360	1.02009	19.7543	0.27451	ENSMUSG00000038264	Sema7a	sema domain, immunoglobulin domain (Ig), and GPI membrane anchor, (semaphorin) 7A	NM_011352	Mm.335187	20361	ENSMUSG00000038264
361	1.01842	9.28296	18.8462	ENSMUSG00000027555	Car13	carbonic anhydrase 13	NM_024495	Mm.158776	71934	ENSMUSG00000027555
362	1.00883	12.6265	2.18182	ENSMUSG00000041075	Fzd7	frizzled class receptor 7	NM_008057	Mm.297906	14369	ENSMUSG00000041075
363	1.00081	14.1183	0.75	ENSMUSG00000039431	Mtmr7	myotubularin related protein 7	NM_001040699	Mm.294871	54384	ENSMUSG00000039431
364	0.999204	134.585	1.66667	ENSMUSG00000031953	Tmem170	transmembrane protein 170	NM_025781	Mm.345350	66817	ENSMUSG00000031953
365	0.976238	46.2958	5.33333	ENSMUSG00000030142	Clec4e	C-type lectin domain family 4, member e	NM_019948	Mm.248327	56619	ENSMUSG00000030142
366	0.973743	13.646	1.66667	ENSMUSG00000025491	Ifitm1	interferon induced transmembrane protein 1	NM_001112715	Mm.175661	68713	ENSMUSG00000025491
367	0.966613	33.3473	3.33333	ENSMUSG00000044811	Cd300c2	CD300C molecule 2	NM_134158	Mm.2699	140497	ENSMUSG00000044811
368	0.966613	22.1934	2.83333	ENSMUSG00000045316	Fahd1	fumarylacetoacetate hydrolase domain containing 1	NM_023480	Mm.347964	68636	ENSMUSG00000045316
369	0.966613	0.471308	11	ENSMUSG00000006715	Gmnn	geminin	NM_020567	Mm.12239	57441	ENSMUSG00000006715
370	0.959823	0.20793	9.54545	ENSMUSG00000025791	Pgm2	phosphoglucomutase 2	NM_028132	Mm.217764	72157	ENSMUSG00000025791
371	0.951156	2.80274	13.2545	ENSMUSG00000026547	Tagln2	transgelin 2	NM_178598	Mm.271711	21346	ENSMUSG00000026547
372	0.938872	26.4309	2.11111	ENSMUSG00000040640	Erc2	ELKS/RAB6-interacting/CAST family member 2	NM_001347497	Mm.318004	238988	ENSMUSG00000040640
373	0.935777	32.3357	8.55556	ENSMUSG00000035455	Fignl1	fidgetin-like 1	NM_001163359	Mm.236114	60530	ENSMUSG00000035455
374	0.933421	11.2212	1.61111	ENSMUSG00000041268	Dmxl2	Dmx-like 2	NM_172771	Mm.93636	235380	ENSMUSG00000041268
375	0.932251	10.6985	2.38889	ENSMUSG00000056529	Ptafr	platelet-activating factor receptor	NM_001081211	Mm.89389	19204	ENSMUSG00000056529
376	0.931462	7.99863	21.2683	ENSMUSG00000017969	Ptgis	prostaglandin I2 (prostacyclin) synthase	NM_008968	Mm.2339	19223	ENSMUSG00000017969
377	0.919439	8.89416	19.5714	ENSMUSG00000035385	Ccl2	chemokine (C-C motif) ligand 2	NM_011333	Mm.290320	20296	ENSMUSG00000035385
378	0.912978	10.5433	14.4471	ENSMUSG00000040711	Sh3pxd2b	SH3 and PX domains 2B	NM_177364	Mm.227616	268396	ENSMUSG00000040711
379	0.911688	19.9278	0.615385	ENSMUSG00000057778	Cyb5d2	cytochrome b5 domain containing 2	NM_001024926	Mm.194755	192986	ENSMUSG00000057778
380	0.909861	20.6843	0.794872	ENSMUSG00000038147	Cd84	CD84 antigen	NM_001252472	Mm.259115	12523	ENSMUSG00000038147
381	0.902307	0.596266	10.1667	ENSMUSG00000039748	Exo1	exonuclease 1	NM_012012	Mm.283046	26909	ENSMUSG00000039748
382	0.896443	3.04275	15.8064	ENSMUSG00000002602	Axl	AXL receptor tyrosine kinase	NM_001190974	Mm.4128	26362	ENSMUSG00000002602
383	0.858279	3.68482	9.68376	ENSMUSG00000014599	Csf1	colony stimulating factor 1 (macrophage)	NM_001113529	Mm.795	12977	ENSMUSG00000014599
384	0.85433	12.2017	3.4	ENSMUSG00000034714	Ttyh2	tweety family member 2	NM_053273	Mm.271934	117160	ENSMUSG00000034714
385	0.853457	33.469	17.6364	ENSMUSG00000049866	Arl4c	ADP-ribosylation factor-like 4C	NM_177305	Mm.27968	320982	ENSMUSG00000049866
386	0.841829	0.20793	8.16667	ENSMUSG00000025495	Ptdss2	phosphatidylserine synthase 2	NM_013782	Mm.293591	27388	ENSMUSG00000025495
387	0.828283	11.1205	1.12281	ENSMUSG00000033382	Trappc8	trafficking protein particle complex 8	NM_001361188	Mm.273769	75964	ENSMUSG00000033382
388	0.82158	4.00675	20	ENSMUSG00000026355	Mcm6	minichromosome maintenance complex component 6	NM_001313695	Mm.4933	17219	ENSMUSG00000026355
389	0.811495	4.76807	23.2308	ENSMUSG00000027832	Ptx3	pentraxin related gene	NM_008987	Mm.276776	19288	ENSMUSG00000027832
390	0.80998	41.6424	17	ENSMUSG00000038642	Ctss	cathepsin S	NM_001267695	Mm.3619	13040	ENSMUSG00000038642
391	0.806478	4.11828	16.4324	ENSMUSG00000017002	Slpi	secretory leukocyte peptidase inhibitor	NM_011414	Mm.371583	20568	ENSMUSG00000017002
392	0.804438	11.7186	0.625	ENSMUSG00000024052	Lpin2	lipin 2	NM_001164885	Mm.227924	64898	ENSMUSG00000024052
393	0.802104	15.7327	1.42012	ENSMUSG00000026279	Thap4	THAP domain containing 4	NM_001310761	Mm.272356	67026	ENSMUSG00000026279
394	0.792784	2.50477	8.10526	ENSMUSG00000023206	Il15ra	interleukin 15 receptor, alpha chain	NM_001271497	Mm.200196	16169	ENSMUSG00000023206
395	0.791759	73.8238	35.6897	ENSMUSG00000026981	Il1rn	interleukin 1 receptor antagonist	NM_001039701	Mm.882	16181	ENSMUSG00000026981
396	0.788911	21.4651	1.83333	ENSMUSG00000028062	Lamtor2	late endosomal/lysosomal adaptor, MAPK and MTOR activator 2	NM_031248	Mm.41680	83409	ENSMUSG00000028062
397	0.786718	5.30604	8.6875	ENSMUSG00000029471	Camkk2	calcium/calmodulin-dependent protein kinase kinase 2, beta	NM_001199676	Mm.289237	207565	ENSMUSG00000029471
398	0.784744	0.642693	8	ENSMUSG00000051278	Zgrf1	zinc finger, GRF-type containing 1	NM_197997	Mm.274884	71643	ENSMUSG00000051278
399	0.779125	4.66733	14.462	ENSMUSG00000021242	Npc2	NPC intracellular cholesterol transporter 2	NM_023409	Mm.282556	67963	ENSMUSG00000021242
400	0.775595	0.471308	8	ENSMUSG00000060063	Alox5ap	arachidonate 5-lipoxygenase activating protein	NM_001308462	Mm.19844	11690	ENSMUSG00000060063
401	0.774341	20.1243	1.2	ENSMUSG00000023947	Nfkbie	nuclear factor of kappa light polypeptide gene enhancer in B cells inhibitor, epsilon	NM_001304956	Mm.57043	18037	ENSMUSG00000023947
402	0.771205	29.7673	2.30952	ENSMUSG00000058624	Gda	guanine deaminase	NM_010266	Mm.45054	14544	ENSMUSG00000058624
403	0.740341	37.4763	1.34783	ENSMUSG00000012609	Ttll5	tubulin tyrosine ligase-like family, member 5	NM_001081423	Mm.132172	320244	ENSMUSG00000012609
404	0.739606	44.0703	0.176471	ENSMUSG00000040624	Plekhg1	pleckstrin homology domain containing, family G (with RhoGef domain) member 1	NM_001033253	Mm.150831	213783	ENSMUSG00000040624
405	0.73741	15.8921	1.33333	ENSMUSG00000041343	Ankrd42	ankyrin repeat domain 42	NM_028665	Mm.73248	73845	ENSMUSG00000041343
406	0.735517	0.46935	10.5741	ENSMUSG00000037104	Socs5	suppressor of cytokine signaling 5	NM_019654	Mm.126885	56468	ENSMUSG00000037104
407	0.734341	3.78271	17.9762	ENSMUSG00000032397	Tipin	timeless interacting protein	NM_001324556	Mm.196219	66131	ENSMUSG00000032397
408	0.727437	2.42696	9.72728	ENSMUSG00000055447	Cd47	CD47 antigen (Rh-related antigen, integrin-associated signal transducer)	NM_010581	Mm.31752	16423	ENSMUSG00000055447
409	0.704335	7.65754	13.1111	ENSMUSG00000029371	Cxcl5	chemokine (C-X-C motif) ligand 5	NM_009141	Mm.4660	20311	ENSMUSG00000029371
410	0.698591	1.85779	7.58974	ENSMUSG00000028149	Rap1gds1	RAP1, GTP-GDP dissociation stimulator 1	NM_001040690	Mm.28893	229877	ENSMUSG00000028149
411	0.692429	0.272904	9.17391	ENSMUSG00000023988	Bysl	bystin-like	NM_016859	Mm.472101	53414	ENSMUSG00000023988
412	0.691316	13.1504	1.47059	ENSMUSG00000018909	Arrb1	arrestin, beta 1	NM_177231	Mm.260193	109689	ENSMUSG00000018909
413	0.680592	20.7474	10.5938	ENSMUSG00000001750	Tcirg1	T cell, immune regulator 1, ATPase, H+ transporting, lysosomal V0 protein A3	NM_001136091	Mm.271689	27060	ENSMUSG00000001750
414	0.674727	6.8075	7.95556	ENSMUSG00000026535	Ifi202b	interferon activated gene 202B	NM_008327	Mm.218770	26388	ENSMUSG00000026535
415	0.661629	19.9941	2.18182	ENSMUSG00000058715	Fcer1g	Fc receptor, IgE, high affinity I, gamma polypeptide	NM_010185	Mm.22673	14127	ENSMUSG00000058715
416	0.661101	17.709	2.20588	ENSMUSG00000027959	Sass6	SAS-6 centriolar assembly protein	NM_001289568	Mm.440836	72776	ENSMUSG00000027959
417	0.659871	33.5496	1	ENSMUSG00000093989	Rnasek	ribonuclease, RNase K	NM_173742	Mm.29852	52898	ENSMUSG00000093989
418	0.658302	22.5856	7.16185	ENSMUSG00000022587	Ly6e	lymphocyte antigen 6 complex, locus E	NM_001164036	Mm.788	17069	ENSMUSG00000022587
419	0.654166	13.7714	0.607143	ENSMUSG00000028339	Col15a1	collagen, type XV, alpha 1	NM_009928	Mm.233547	12819	ENSMUSG00000028339
420	0.653395	12.3297	0.931034	ENSMUSG00000034189	Hsdl1	hydroxysteroid dehydrogenase like 1	NM_175185	Mm.36756	72552	ENSMUSG00000034189
421	0.632066	13.3226	1	ENSMUSG00000030378	Sult2a8	sulfotransferase family 2A, dehydroepiandrosterone (DHEA)-preferring, member 8	NM_001199306	Mm.290727	76971	ENSMUSG00000030378
422	0.629808	0.642693	26.3333	ENSMUSG00000073490	Ifi207	interferon activated gene 207	NM_001204910	Mm.440876	226691	ENSMUSG00000073490
423	0.622204	5.5389	16.1159	ENSMUSG00000090272	Mndal	myeloid nuclear differentiation antigen like	NM_001170853	Mm.463437	100040462	ENSMUSG00000090272
424	0.617277	14.5004	3.18939	ENSMUSG00000006403	Adamts4	a disintegrin-like and metallopeptidase (reprolysin type) with thrombospondin type 1 motif, 4	NM_172845	Mm.491147	240913	ENSMUSG00000006403
425	0.614402	10.2674	12.0909	ENSMUSG00000046805	Mpeg1	macrophage expressed gene 1	NM_010821	Mm.3999	17476	ENSMUSG00000046805
426	0.613488	22.2022	33.5517	ENSMUSG00000035373	Ccl7	chemokine (C-C motif) ligand 7	NM_013654	Mm.341574	20306	ENSMUSG00000035373
427	0.610078	2.40594	12.1791	ENSMUSG00000023036	Pcdhgc4	protocadherin gamma subfamily C, 4	NM_033582	Mm.247203	93707	ENSMUSG00000023036
428	0.608848	2.39111	10.3846	ENSMUSG00000021591	Glrx	glutaredoxin	NM_001360151	Mm.25844	93692	ENSMUSG00000021591
429	0.607748	0.392757	7.75	ENSMUSG00000021943	Gdf10	growth differentiation factor 10	NM_145741	Mm.432071	14560	ENSMUSG00000021943
430	0.606179	31.5264	19.6667	ENSMUSG00000050370	Ch25h	cholesterol 25-hydroxylase	NM_009890	Mm.30824	12642	ENSMUSG00000050370
431	0.599324	0.334731	8.18182	ENSMUSG00000002059	Rab34	RAB34, member RAS oncogene family	NM_001159482	Mm.275864	19376	ENSMUSG00000002059
432	0.595361	13.2692	1.2	ENSMUSG00000037348	Paqr7	progestin and adipoQ receptor family member VII	NM_001285845	Mm.142343	71904	ENSMUSG00000037348
433	0.585865	41.4236	0.65587	ENSMUSG00000047888	Tnrc6b	trinucleotide repeat containing 6b	NM_144812	Mm.131328	213988	ENSMUSG00000047888
434	0.584692	9.09775	11.3571	ENSMUSG00000047562	Mmp10	matrix metallopeptidase 10	NM_019471	Mm.14126	17384	ENSMUSG00000047562
435	0.583255	3.03053	12.8421	ENSMUSG00000037902	Sirpa	signal-regulatory protein alpha	NM_001177646	Mm.1682	19261	ENSMUSG00000037902
436	0.574916	26.078	0.571429	ENSMUSG00000025551	Fgf14	fibroblast growth factor 14	NM_010201	Mm.206362	14169	ENSMUSG00000025551
437	0.551473	0.372085	7.83333	ENSMUSG00000021403	Serpinb9b	serine (or cysteine) peptidase inhibitor, clade B, member 9b	NM_011452	Mm.45371	20706	ENSMUSG00000021403
438	0.55126	0.201989	7.91304	ENSMUSG00000021418	Rpp40	ribonuclease P 40 subunit	NM_145938	Mm.35545	208366	ENSMUSG00000021418
439	0.549749	11.8774	0.25	ENSMUSG00000046546	Fam43a	family with sequence similarity 43, member A	NM_177632	Mm.28244	224093	ENSMUSG00000046546
440	0.544938	15.8477	10.625	ENSMUSG00000009585	Apobec3	apolipoprotein B mRNA editing enzyme, catalytic polypeptide 3	NM_001160415	Mm.284059	80287	ENSMUSG00000009585
441	0.541499	11.7257	1.26316	ENSMUSG00000043953	Ccrl2	chemokine (C-C motif) receptor-like 2	NM_001302376	Mm.7336	54199	ENSMUSG00000043953
442	0.489712	12.8176	5.22222	ENSMUSG00000028599	Tnfrsf1b	tumor necrosis factor receptor superfamily, member 1b	NM_011610	Mm.235328	21938	ENSMUSG00000028599
443	0.487988	11.8724	0.555555	ENSMUSG00000027347	Rasgrp1	RAS guanyl releasing protein 1	NM_011246	Mm.42150	19419	ENSMUSG00000027347
444	0.486872	55.4002	1.83333	ENSMUSG00000024300	Myo1f	myosin IF	NM_053214	Mm.42019	17916	ENSMUSG00000024300
445	0.472587	3.81208	12.7778	ENSMUSG00000033880	Lgals3bp	lectin, galactoside-binding, soluble, 3 binding protein	NM_011150	Mm.3152	19039	ENSMUSG00000033880
446	0.469531	14.7554	10.1951	ENSMUSG00000039997	Ifi203	interferon activated gene 203	NM_001045481	Mm.463437	15950	ENSMUSG00000039997
447	0.469436	15.8524	1.40909	ENSMUSG00000072437	Nanos1	nanos C2HC-type zinc finger 1	NM_178421	Mm.186390	332397	ENSMUSG00000072437
448	0.466225	1.09612	13.5	ENSMUSG00000026956	Uap1l1	UDP-N-acteylglucosamine pyrophosphorylase 1-like 1	NM_001033293	Mm.33797	227620	ENSMUSG00000026956
449	0.457072	0.294568	12.9286	ENSMUSG00000025743	Sdc3	syndecan 3	NM_011520	Mm.206536	20970	ENSMUSG00000025743
450	0.452243	13.9245	1.5	ENSMUSG00000029915	Clec5a	C-type lectin domain family 5, member a	NM_001038604	Mm.103765	23845	ENSMUSG00000029915
451	0.448532	7.59034	12.3333	ENSMUSG00000040296	Ddx58	DEAD (Asp-Glu-Ala-Asp) box polypeptide 58	NM_172689	Mm.86382	230073	ENSMUSG00000040296
452	0.448007	15.3159	1.40909	ENSMUSG00000035778	Ggta1	glycoprotein galactosyltransferase alpha 1, 3	NM_001145821	Mm.281124	14594	ENSMUSG00000035778
453	0.434981	4.31124	17.1429	ENSMUSG00000073489	Ifi204	interferon activated gene 204	NM_008329	Mm.261270	15951	ENSMUSG00000073489
454	0.382222	4.51652	38.7333	ENSMUSG00000090231	Cfb	complement factor B	NM_001142706	Mm.653	14962	ENSMUSG00000090231
455	0.372458	92.3362	1.81481	ENSMUSG00000025198	Erlin1	ER lipid raft associated 1	NM_001164359	Mm.279865	226144	ENSMUSG00000025198
456	0.363028	10.8793	0.6	ENSMUSG00000034126	Pomt2	protein-O-mannosyltransferase 2	NM_153415	Mm.388249	217734	ENSMUSG00000034126
457	0.350494	18.1732	1.83333	ENSMUSG00000027398	Il1b	interleukin 1 beta	NM_008361	Mm.222830	16176	ENSMUSG00000027398
458	0.348125	3.91488	30.5362	ENSMUSG00000031072	Oraov1	oral cancer overexpressed 1	NM_001347536	Mm.273049	72284	ENSMUSG00000031072
459	0.319615	14.7438	44.7273	ENSMUSG00000060519	Tor3a	torsin family 3, member A	NM_023141	Mm.206737	30935	ENSMUSG00000060519
460	0.288341	2.47547	14.3684	ENSMUSG00000070327	Rnf213	ring finger protein 213	NM_001040005	Mm.133342	672511	ENSMUSG00000070327
461	0.288247	1.66436	21.2941	ENSMUSG00000028037	Ifi44	interferon-induced protein 44	NM_133871	Mm.30756	99899	ENSMUSG00000028037
462	0.277451	0.41586	12.7143	ENSMUSG00000034947	Tmem106a	transmembrane protein 106A	NM_001359325	Mm.280559	217203	ENSMUSG00000034947
463	0.275737	15.6712	0.5	ENSMUSG00000040957	Cables1	CDK5 and Abl enzyme substrate 1	NM_001146287	Mm.40717	63955	ENSMUSG00000040957
464	0.270304	12.1295	8.87097	ENSMUSG00000031557	Plekha2	pleckstrin homology domain-containing, family A (phosphoinositide binding specific) member 2	NM_031257	Mm.261122	83436	ENSMUSG00000031557
465	0.267015	12.9691	13.5952	ENSMUSG00000033355	Rtp4	receptor transporter protein 4	NM_023386	Mm.475107	67775	ENSMUSG00000033355
466	0.233336	1.48913	30.824	ENSMUSG00000043613	Mmp3	matrix metallopeptidase 3	NM_010809	Mm.4993	17392	ENSMUSG00000043613
467	0.214946	0.160235	15.5132	ENSMUSG00000075602	Ly6a	lymphocyte antigen 6 complex, locus A	NM_001271416	Mm.425949	110454	ENSMUSG00000075602
468	0.202582	18.1987	4.34884	ENSMUSG00000069874	Irgm2	immunity-related GTPase family M member 2	NM_019440	Mm.458517	54396	ENSMUSG00000069874
469	0.188596	3.6949	12.1494	ENSMUSG00000024953	Prdx5	peroxiredoxin 5	NM_001358444	Mm.279782	54683	ENSMUSG00000024953
470	0.180878	0.504973	20.9344	ENSMUSG00000068245	Phf11d	PHD finger protein 11D	NM_001164323	Mm.479285	219132	ENSMUSG00000068245
471	0.144047	16.5461	0.263158	ENSMUSG00000016496	Cd274	CD274 antigen	NM_021893	Mm.245363	60533	ENSMUSG00000016496
472	0.133033	7.26216	7.73077	ENSMUSG00000034459	Ifit1	interferon-induced protein with tetratricopeptide repeats 1	NM_008331	Mm.439751	15957	ENSMUSG00000034459
473	0.127017	11.2943	13.5	ENSMUSG00000109941	Exosc6	exosome component 6	NM_028274	Mm.24174	72544	ENSMUSG00000109941
474	0.118601	2.96018	15.1111	ENSMUSG00000028268	Gbp3	guanylate binding protein 3	NM_001289492	Mm.439718	55932	ENSMUSG00000028268
475	0.116551	12.2107	15.3571	ENSMUSG00000025498	Irf7	interferon regulatory factor 7	NM_001252600	Mm.3233	54123	ENSMUSG00000025498
476	0.0682993	0.589135	9.14286	ENSMUSG00000054072	Iigp1	interferon inducible GTPase 1	NM_001146275	Mm.261140	60440	ENSMUSG00000054072
477	0.0606271	11.4497	1.08036	ENSMUSG00000020641	Rsad2	radical S-adenosyl methionine domain containing 2	NM_021384	Mm.24045	58185	ENSMUSG00000020641
478	0.0564748	12.5082	65	ENSMUSG00000062488	Ifit3b	interferon-induced protein with tetratricopeptide repeats 3B	NM_001005858	Mm.271850	667370	ENSMUSG00000062488
479	0.0475844	1.17827	10.1538	ENSMUSG00000060183	Cxcl11	chemokine (C-X-C motif) ligand 11	NM_019494	Mm.131723	56066	ENSMUSG00000060183
