# Supplementary material for: Pro-fibrogenic and adipogenic aspects of chronic muscle degeneration are contributed by distinct stromal cell subpopulations
Source: PLoS One. 2023 Jul 18;18(7):e0288800. doi: 10.1371/journal.pone.0288800 (PMC10353787; doi:10.1371/journal.pone.0288800)
Supplement: S4 Table — (XLSX) [file pone.0288800.s008.xlsx]

## Sheet: Sayfa1
Supplementary Table S4: Expression of previously identified markers attributed to FAPs are documented in the investigated subpopulations.
	Control CD140a(-)/Sca1(+)	Acute CD140a(-)/Sca1(+)	Control CD140a(+)/Sca1(-)	Acute CD140a(+)/Sca1(-)	Control CD140a(+)/Sca1(+)	Acute CD140a(+)/Sca1(+)
Wisp1	4.32342	9.07243	4.67398	8.87219	3.99641	8.97141
Hic1	5.27864	6.57326	4.26287	8.37228	4.41956	5.98188
Tek	6.46021	4.21212	4.58166	0	7.15423	1.22507
Vcam1	10.92	11.3265	7.16408	11.1519	6.24415	8.71317
LepR	2.1232	0.772691	2.05826	7.48292	2.68708	1.22507
Osr1	5.58473	6.50457	0.840934	0	0	6.76397
